# Supplementary material for: MetaMap: an atlas of metatranscriptomic reads in human disease-related RNA-seq data
Source: Gigascience. 2018 Jun 12;7(6):giy070. doi: 10.1093/gigascience/giy070 (PMC6025204; doi:10.1093/gigascience/giy070)
Supplement: Supplemental Files [file giy070_supplemental_files.zip › AdditionalFile1.csv]

name	refseq
Acaryochloris marina MBIC11017	NC_009925.fna
Acaryochloris marina MBIC11017	NC_009926.fna
Acaryochloris marina MBIC11017	NC_009927.fna
Acaryochloris marina MBIC11017	NC_009928.fna
Acaryochloris marina MBIC11017	NC_009929.fna
Acaryochloris marina MBIC11017	NC_009930.fna
Acaryochloris marina MBIC11017	NC_009931.fna
Acaryochloris marina MBIC11017	NC_009932.fna
Acaryochloris marina MBIC11017	NC_009933.fna
Acaryochloris marina MBIC11017	NC_009934.fna
Acetobacter pasteurianus 386B	NC_021976.fna
Acetobacter pasteurianus 386B	NC_021977.fna
Acetobacter pasteurianus 386B	NC_021978.fna
Acetobacter pasteurianus 386B	NC_021979.fna
Acetobacter pasteurianus 386B	NC_021991.fna
Acetobacter pasteurianus 386B	NC_021992.fna
Acetobacter pasteurianus 386B	NC_021993.fna
Acetobacter pasteurianus IFO 3283 01 42C	NC_017104.fna
Acetobacter pasteurianus IFO 3283 01 42C	NC_017105.fna
Acetobacter pasteurianus IFO 3283 01 42C	NC_017106.fna
Acetobacter pasteurianus IFO 3283 01 42C	NC_017107.fna
Acetobacter pasteurianus IFO 3283 01 42C	NC_017150.fna
Acetobacter pasteurianus IFO 3283 01 42C	NC_017151.fna
Acetobacter pasteurianus IFO 3283 01 42C	NC_017152.fna
Acetobacter pasteurianus IFO 3283 01	NC_013209.fna
Acetobacter pasteurianus IFO 3283 01	NC_013210.fna
Acetobacter pasteurianus IFO 3283 01	NC_013211.fna
Acetobacter pasteurianus IFO 3283 01	NC_013212.fna
Acetobacter pasteurianus IFO 3283 01	NC_013213.fna
Acetobacter pasteurianus IFO 3283 01	NC_013214.fna
Acetobacter pasteurianus IFO 3283 01	NC_013215.fna
Acetobacter pasteurianus IFO 3283 03	NC_017100.fna
Acetobacter pasteurianus IFO 3283 03	NC_017101.fna
Acetobacter pasteurianus IFO 3283 03	NC_017109.fna
Acetobacter pasteurianus IFO 3283 03	NC_017118.fna
Acetobacter pasteurianus IFO 3283 03	NC_017119.fna
Acetobacter pasteurianus IFO 3283 03	NC_017120.fna
Acetobacter pasteurianus IFO 3283 03	NC_017142.fna
Acetobacter pasteurianus IFO 3283 07	NC_017110.fna
Acetobacter pasteurianus IFO 3283 07	NC_017121.fna
Acetobacter pasteurianus IFO 3283 07	NC_017122.fna
Acetobacter pasteurianus IFO 3283 07	NC_017123.fna
Acetobacter pasteurianus IFO 3283 07	NC_017124.fna
Acetobacter pasteurianus IFO 3283 07	NC_017143.fna
Acetobacter pasteurianus IFO 3283 07	NC_017144.fna
Acetobacter pasteurianus IFO 3283 12	NC_017108.fna
Acetobacter pasteurianus IFO 3283 12	NC_017113.fna
Acetobacter pasteurianus IFO 3283 12	NC_017114.fna
Acetobacter pasteurianus IFO 3283 12	NC_017115.fna
Acetobacter pasteurianus IFO 3283 12	NC_017116.fna
Acetobacter pasteurianus IFO 3283 12	NC_017136.fna
Acetobacter pasteurianus IFO 3283 12	NC_017137.fna
Acetobacter pasteurianus IFO 3283 22	NC_017117.fna
Acetobacter pasteurianus IFO 3283 22	NC_017125.fna
Acetobacter pasteurianus IFO 3283 22	NC_017126.fna
Acetobacter pasteurianus IFO 3283 22	NC_017127.fna
Acetobacter pasteurianus IFO 3283 22	NC_017128.fna
Acetobacter pasteurianus IFO 3283 22	NC_017129.fna
Acetobacter pasteurianus IFO 3283 22	NC_017145.fna
Acetobacter pasteurianus IFO 3283 26	NC_017130.fna
Acetobacter pasteurianus IFO 3283 26	NC_017131.fna
Acetobacter pasteurianus IFO 3283 26	NC_017132.fna
Acetobacter pasteurianus IFO 3283 26	NC_017133.fna
Acetobacter pasteurianus IFO 3283 26	NC_017146.fna
Acetobacter pasteurianus IFO 3283 26	NC_017147.fna
Acetobacter pasteurianus IFO 3283 26	NC_017148.fna
Acetobacter pasteurianus IFO 3283 32	NC_017102.fna
Acetobacter pasteurianus IFO 3283 32	NC_017103.fna
Acetobacter pasteurianus IFO 3283 32	NC_017111.fna
Acetobacter pasteurianus IFO 3283 32	NC_017112.fna
Acetobacter pasteurianus IFO 3283 32	NC_017134.fna
Acetobacter pasteurianus IFO 3283 32	NC_017135.fna
Acetobacter pasteurianus IFO 3283 32	NC_017149.fna
Acetobacterium woodii DSM 1030	NC_016894.fna
Acetohalobium arabaticum DSM 5501	NC_014378.fna
Acholeplasma laidlawii PG 8A	NC_010163.fna
Achromobacter xylosoxidans A8	NC_014640.fna
Achromobacter xylosoxidans A8	NC_014641.fna
Achromobacter xylosoxidans A8	NC_014642.fna
Achromobacter xylosoxidans	NC_021285.fna
Acidaminococcus fermentans DSM 20731	NC_013740.fna
Acidaminococcus intestini RyC MR95	NC_016077.fna
Acidianus hospitalis W1	NC_015518.fna
Acidilobus saccharovorans 345 15	NC_014374.fna
Acidimicrobidae bacterium YM16 304	NC_020520.fna
Acidimicrobium ferrooxidans DSM 10331	NC_013124.fna
Acidiphilium cryptum JF 5	NC_009467.fna
Acidiphilium cryptum JF 5	NC_009468.fna
Acidiphilium cryptum JF 5	NC_009469.fna
Acidiphilium cryptum JF 5	NC_009470.fna
Acidiphilium cryptum JF 5	NC_009471.fna
Acidiphilium cryptum JF 5	NC_009472.fna
Acidiphilium cryptum JF 5	NC_009473.fna
Acidiphilium cryptum JF 5	NC_009474.fna
Acidiphilium cryptum JF 5	NC_009484.fna
Acidiphilium multivorum AIU301	NC_015178.fna
Acidiphilium multivorum AIU301	NC_015179.fna
Acidiphilium multivorum AIU301	NC_015180.fna
Acidiphilium multivorum AIU301	NC_015181.fna
Acidiphilium multivorum AIU301	NC_015182.fna
Acidiphilium multivorum AIU301	NC_015186.fna
Acidiphilium multivorum AIU301	NC_015187.fna
Acidiphilium multivorum AIU301	NC_015188.fna
Acidiphilium multivorum AIU301	NC_015189.fna
Acidithiobacillus caldus SM 1	NC_015850.fna
Acidithiobacillus caldus SM 1	NC_015851.fna
Acidithiobacillus caldus SM 1	NC_015852.fna
Acidithiobacillus caldus SM 1	NC_015853.fna
Acidithiobacillus caldus SM 1	NC_015854.fna
Acidithiobacillus ferrivorans SS3	NC_015942.fna
Acidithiobacillus ferrooxidans ATCC 23270	NC_011761.fna
Acidithiobacillus ferrooxidans ATCC 53993	NC_011206.fna
Acidobacterium MP5ACTX9	NC_015057.fna
Acidobacterium MP5ACTX9	NC_015058.fna
Acidobacterium MP5ACTX9	NC_015059.fna
Acidobacterium MP5ACTX9	NC_015060.fna
Acidobacterium MP5ACTX9	NC_015064.fna
Acidobacterium MP5ACTX9	NC_015065.fna
Acidobacterium capsulatum ATCC 51196	NC_012483.fna
Acidothermus cellulolyticus 11B	NC_008578.fna
Acidovorax JS42	NC_008765.fna
Acidovorax JS42	NC_008766.fna
Acidovorax JS42	NC_008782.fna
Acidovorax KKS102	NC_018708.fna
Acidovorax avenae ATCC 19860	NC_015138.fna
Acidovorax citrulli AAC00 1	NC_008752.fna
Acidovorax ebreus TPSY	NC_011992.fna
Aciduliprofundum MAR08 339	NC_019942.fna
Aciduliprofundum boonei T469	NC_013926.fna
Acinetobacter ADP1	NC_005966.fna
Acinetobacter baumannii 1656 2	NC_017162.fna
Acinetobacter baumannii 1656 2	NC_017163.fna
Acinetobacter baumannii 1656 2	NC_017164.fna
Acinetobacter baumannii AB0057	NC_011585.fna
Acinetobacter baumannii AB0057	NC_011586.fna
Acinetobacter baumannii AB307 0294	NC_011595.fna
Acinetobacter baumannii ACICU	NC_010605.fna
Acinetobacter baumannii ACICU	NC_010606.fna
Acinetobacter baumannii ACICU	NC_010611.fna
Acinetobacter baumannii AYE	NC_010401.fna
Acinetobacter baumannii AYE	NC_010402.fna
Acinetobacter baumannii AYE	NC_010403.fna
Acinetobacter baumannii AYE	NC_010404.fna
Acinetobacter baumannii AYE	NC_010410.fna
Acinetobacter baumannii BJAB07104	NC_021726.fna
Acinetobacter baumannii BJAB07104	NC_021727.fna
Acinetobacter baumannii BJAB07104	NC_021728.fna
Acinetobacter baumannii BJAB0715	NC_021733.fna
Acinetobacter baumannii BJAB0715	NC_021734.fna
Acinetobacter baumannii BJAB0868	NC_021729.fna
Acinetobacter baumannii BJAB0868	NC_021730.fna
Acinetobacter baumannii BJAB0868	NC_021731.fna
Acinetobacter baumannii BJAB0868	NC_021732.fna
Acinetobacter baumannii D1279779	NC_020525.fna
Acinetobacter baumannii D1279779	NC_020547.fna
Acinetobacter baumannii MDR TJ	NC_017847.fna
Acinetobacter baumannii MDR TJ	NC_017848.fna
Acinetobacter baumannii MDR TJ	NC_020524.fna
Acinetobacter baumannii MDR ZJ06	NC_017171.fna
Acinetobacter baumannii MDR ZJ06	NC_017172.fna
Acinetobacter baumannii TYTH 1	NC_018706.fna
Acinetobacter baumannii ZW85 1	NC_023028.fna
Acinetobacter baumannii ZW85 1	NC_023031.fna
Acinetobacter calcoaceticus PHEA 2	NC_016603.fna
Acinetobacter oleivorans DR1	NC_014259.fna
Actinobacillus pleuropneumoniae serovar 3 JL03	NC_010278.fna
Actinobacillus pleuropneumoniae serovar 5b L20	NC_009053.fna
Actinobacillus pleuropneumoniae serovar 7 AP76	NC_010939.fna
Actinobacillus pleuropneumoniae serovar 7 AP76	NC_010940.fna
Actinobacillus pleuropneumoniae serovar 7 AP76	NC_010941.fna
Actinobacillus pleuropneumoniae serovar 7 AP76	NC_010942.fna
Actinobacillus succinogenes 130Z	NC_009655.fna
Actinobacillus suis H91 0380	NC_018690.fna
Actinoplanes N902 109	NC_021191.fna
Actinoplanes SE50 110	NC_017803.fna
Actinoplanes friuliensis DSM 7358	NC_022657.fna
Actinoplanes missouriensis 431	NC_017093.fna
Actinosynnema mirum DSM 43827	NC_013093.fna
Adlercreutzia equolifaciens DSM 19450	NC_022567.fna
Advenella kashmirensis WT001	NC_017964.fna
Advenella kashmirensis WT001	NC_017965.fna
Aequorivita sublithincola DSM 14238	NC_018013.fna
Aerococcus urinae ACS 120 V Col10a	NC_015278.fna
Aeromonas hydrophila ATCC 7966	NC_008570.fna
Aeromonas hydrophila ML09 119	NC_021290.fna
Aeromonas salmonicida A449	NC_004923.fna
Aeromonas salmonicida A449	NC_004924.fna
Aeromonas salmonicida A449	NC_004925.fna
Aeromonas salmonicida A449	NC_009348.fna
Aeromonas salmonicida A449	NC_009349.fna
Aeromonas salmonicida A449	NC_009350.fna
Aeromonas veronii B565	NC_015424.fna
Aggregatibacter aphrophilus NJ8700	NC_012913.fna
Aggregatibacter actinomycetemcomitans D7S 1	NC_017846.fna
Agrobacterium H13 3	NC_015183.fna
Agrobacterium H13 3	NC_015184.fna
Agrobacterium H13 3	NC_015508.fna
Agrobacterium fabrum C58	NC_003062.fna
Agrobacterium fabrum C58	NC_003063.fna
Agrobacterium fabrum C58	NC_003064.fna
Agrobacterium fabrum C58	NC_003065.fna
Agrobacterium radiobacter K84	NC_011983.fna
Agrobacterium radiobacter K84	NC_011985.fna
Agrobacterium radiobacter K84	NC_011987.fna
Agrobacterium radiobacter K84	NC_011990.fna
Agrobacterium radiobacter K84	NC_011994.fna
Agrobacterium vitis S4	NC_011981.fna
Agrobacterium vitis S4	NC_011982.fna
Agrobacterium vitis S4	NC_011984.fna
Agrobacterium vitis S4	NC_011986.fna
Agrobacterium vitis S4	NC_011988.fna
Agrobacterium vitis S4	NC_011989.fna
Agrobacterium vitis S4	NC_011991.fna
Agromonas oligotrophica S58	NC_020453.fna
Akkermansia muciniphila ATCC BAA 835	NC_010655.fna
Alcanivorax borkumensis SK2	NC_008260.fna
Alcanivorax dieselolei B5	NC_018691.fna
Alicycliphilus denitrificans BC	NC_014908.fna
Alicycliphilus denitrificans BC	NC_014910.fna
Alicycliphilus denitrificans BC	NC_014911.fna
Alicycliphilus denitrificans K601	NC_015422.fna
Alicycliphilus denitrificans K601	NC_015423.fna
Alicyclobacillus acidocaldarius DSM 446	NC_013205.fna
Alicyclobacillus acidocaldarius DSM 446	NC_013206.fna
Alicyclobacillus acidocaldarius DSM 446	NC_013207.fna
Alicyclobacillus acidocaldarius DSM 446	NC_013208.fna
Alicyclobacillus acidocaldarius Tc 4 1	NC_017167.fna
Aliivibrio salmonicida LFI1238	NC_011311.fna
Aliivibrio salmonicida LFI1238	NC_011312.fna
Aliivibrio salmonicida LFI1238	NC_011313.fna
Aliivibrio salmonicida LFI1238	NC_011314.fna
Aliivibrio salmonicida LFI1238	NC_011315.fna
Aliivibrio salmonicida LFI1238	NC_011316.fna
Alistipes finegoldii DSM 17242	NC_018011.fna
Alistipes shahii WAL 8301	NC_021030.fna
Alkalilimnicola ehrlichii MLHE 1	NC_008340.fna
Alkaliphilus metalliredigens QYMF	NC_009633.fna
Alkaliphilus oremlandii OhILAs	NC_009922.fna
Allochromatium vinosum DSM 180	NC_013851.fna
Allochromatium vinosum DSM 180	NC_013852.fna
Allochromatium vinosum DSM 180	NC_013862.fna
Alteromonas SN2	NC_015554.fna
Alteromonas macleodii ATCC 27126	NC_018632.fna
Alteromonas macleodii AltDE1	NC_019393.fna
Alteromonas macleodii AltDE1	NC_019394.fna
Alteromonas macleodii Aegean Sea MED64	NC_023045.fna
Alteromonas macleodii Balearic Sea AD45	NC_018679.fna
Alteromonas macleodii Balearic Sea AD45	NC_018680.fna
Alteromonas macleodii Black Sea 11	NC_018692.fna
Alteromonas macleodii Deep ecotype	NC_011138.fna
Alteromonas macleodii English Channel 673	NC_018678.fna
Alteromonas macleodii Ionian Sea U7	NC_021717.fna
Alteromonas macleodii Ionian Sea U8	NC_021712.fna
Alteromonas macleodii Ionian Sea UM4b	NC_021714.fna
Alteromonas macleodii Ionian Sea UM7	NC_021713.fna
Alteromonas macleodii Ionian Sea UM7	NC_021718.fna
Aminobacterium colombiense DSM 12261	NC_014011.fna
Ammonifex degensii KC4	NC_013385.fna
Ammonifex degensii KC4	NC_013386.fna
Amphibacillus xylanus NBRC 15112	NC_018704.fna
Amycolatopsis mediterranei RB	NC_022116.fna
Amycolatopsis mediterranei S699	NC_017186.fna
Amycolatopsis mediterranei S699	NC_018266.fna
Amycolatopsis mediterranei U32	NC_014318.fna
Amycolatopsis orientalis HCCB10007	NC_021252.fna
Amycolatopsis orientalis HCCB10007	NC_023497.fna
Amycolicicoccus subflavus DQS3 9A1	NC_015560.fna
Amycolicicoccus subflavus DQS3 9A1	NC_015561.fna
Amycolicicoccus subflavus DQS3 9A1	NC_015564.fna
Anabaena 90	NC_019427.fna
Anabaena 90	NC_019428.fna
Anabaena 90	NC_019429.fna
Anabaena 90	NC_019439.fna
Anabaena 90	NC_019440.fna
Anabaena cylindrica PCC 7122	NC_019771.fna
Anabaena cylindrica PCC 7122	NC_019772.fna
Anabaena cylindrica PCC 7122	NC_019773.fna
Anabaena cylindrica PCC 7122	NC_019774.fna
Anabaena cylindrica PCC 7122	NC_019775.fna
Anabaena cylindrica PCC 7122	NC_020056.fna
Anabaena cylindrica PCC 7122	NC_020157.fna
Anabaena variabilis ATCC 29413	NC_014000.fna
Anaerobaculum mobile DSM 13181	NC_018024.fna
Anaerococcus prevotii DSM 20548	NC_013164.fna
Anaerococcus prevotii DSM 20548	NC_013171.fna
Anaerolinea thermophila UNI 1	NC_014960.fna
Anaeromyxobacter Fw109 5	NC_009675.fna
Anaeromyxobacter K	NC_011145.fna
Anaeromyxobacter dehalogenans 2CP 1	NC_011891.fna
Anaeromyxobacter dehalogenans 2CP C	NC_007760.fna
Anaplasma centrale Israel	NC_013532.fna
Anaplasma marginale Dawn	NC_022760.fna
Anaplasma marginale Florida	NC_012026.fna
Anaplasma marginale Gypsy Plains	NC_022784.fna
Anaplasma marginale Maries	NC_004842.fna
Anaplasma phagocytophilum Dog2	NC_021881.fna
Anaplasma phagocytophilum HZ2	NC_021879.fna
Anaplasma phagocytophilum HZ	NC_007797.fna
Anaplasma phagocytophilum JM	NC_021880.fna
Anoxybacillus flavithermus WK1	NC_011567.fna
Aquifex aeolicus VF5	NC_000918.fna
Aquifex aeolicus VF5	NC_001880.fna
Arcanobacterium haemolyticum DSM 20595	NC_014218.fna
Archaeoglobus fulgidus DSM 4304	NC_000917.fna
Archaeoglobus profundus DSM 5631	NC_013741.fna
Archaeoglobus profundus DSM 5631	NC_013742.fna
Archaeoglobus sulfaticallidus PM70 1	NC_021169.fna
Archaeoglobus veneficus SNP6	NC_015320.fna
Arcobacter L	NC_017192.fna
Arcobacter L	NC_017193.fna
Arcobacter butzleri 7h1h	NC_021878.fna
Arcobacter butzleri ED 1	NC_017187.fna
Arcobacter butzleri RM4018	NC_009850.fna
Arcobacter nitrofigilis DSM 7299	NC_014166.fna
Aromatoleum aromaticum EbN1	NC_006513.fna
Aromatoleum aromaticum EbN1	NC_006823.fna
Aromatoleum aromaticum EbN1	NC_006824.fna
Arthrobacter FB24	NC_008537.fna
Arthrobacter FB24	NC_008538.fna
Arthrobacter FB24	NC_008539.fna
Arthrobacter FB24	NC_008541.fna
Arthrobacter arilaitensis Re117	NC_014548.fna
Arthrobacter arilaitensis Re117	NC_014549.fna
Arthrobacter arilaitensis Re117	NC_014550.fna
Arthrobacter aurescens TC1	NC_008711.fna
Arthrobacter aurescens TC1	NC_008712.fna
Arthrobacter aurescens TC1	NC_008713.fna
Arthrobacter chlorophenolicus A6	NC_011879.fna
Arthrobacter chlorophenolicus A6	NC_011881.fna
Arthrobacter chlorophenolicus A6	NC_011886.fna
Chlamydia psittaci CP3	NC_018625.fna
Chlamydia psittaci CP3	NC_018634.fna
Arthrobacter phenanthrenivorans Sphe3	NC_015145.fna
Arthrobacter phenanthrenivorans Sphe3	NC_015146.fna
Arthrobacter phenanthrenivorans Sphe3	NC_015147.fna
Arthrospira platensis NIES 39	NC_016640.fna
Aster yellows witches broom phytoplasma AYWB	NC_007716.fna
Aster yellows witches broom phytoplasma AYWB	NC_007717.fna
Aster yellows witches broom phytoplasma AYWB	NC_007718.fna
Aster yellows witches broom phytoplasma AYWB	NC_007719.fna
Aster yellows witches broom phytoplasma AYWB	NC_007720.fna
Asticcacaulis excentricus CB 48	NC_014816.fna
Asticcacaulis excentricus CB 48	NC_014817.fna
Asticcacaulis excentricus CB 48	NC_014818.fna
Asticcacaulis excentricus CB 48	NC_014819.fna
Atopobium parvulum DSM 20469	NC_013203.fna
Azoarcus BH72	NC_008702.fna
Azoarcus KH32C	NC_020516.fna
Azoarcus KH32C	NC_020548.fna
Azorhizobium caulinodans ORS 571	NC_009937.fna
Azospirillum B510	NC_013854.fna
Azospirillum B510	NC_013855.fna
Azospirillum B510	NC_013856.fna
Azospirillum B510	NC_013857.fna
Azospirillum B510	NC_013858.fna
Azospirillum B510	NC_013859.fna
Azospirillum B510	NC_013860.fna
Azospirillum brasilense Sp245	NC_016594.fna
Azospirillum brasilense Sp245	NC_016595.fna
Azospirillum brasilense Sp245	NC_016596.fna
Azospirillum brasilense Sp245	NC_016597.fna
Azospirillum brasilense Sp245	NC_016617.fna
Azospirillum brasilense Sp245	NC_016618.fna
Azospirillum brasilense Sp245	NC_016619.fna
Azospirillum lipoferum 4B	NC_016585.fna
Azospirillum lipoferum 4B	NC_016586.fna
Azospirillum lipoferum 4B	NC_016587.fna
Azospirillum lipoferum 4B	NC_016588.fna
Azospirillum lipoferum 4B	NC_016622.fna
Azospirillum lipoferum 4B	NC_016623.fna
Azospirillum lipoferum 4B	NC_016624.fna
Azotobacter vinelandii CA6	NC_021150.fna
Azotobacter vinelandii CA	NC_021149.fna
Azotobacter vinelandii DJ	NC_012560.fna
Bacillus 1NLA3E	NC_021171.fna
Bacillus JS	NC_017743.fna
Bacillus amyloliquefaciens CC178	NC_022653.fna
Bacillus amyloliquefaciens DSM 7	NC_014551.fna
Bacillus amyloliquefaciens FZB42	NC_009725.fna
Bacillus amyloliquefaciens IT 45	NC_020272.fna
Bacillus amyloliquefaciens IT 45	NC_020273.fna
Bacillus amyloliquefaciens LFB112	NC_023073.fna
Bacillus amyloliquefaciens LL3	NC_017189.fna
Bacillus amyloliquefaciens LL3	NC_017190.fna
Bacillus amyloliquefaciens TA208	NC_017188.fna
Bacillus amyloliquefaciens XH7	NC_017191.fna
Bacillus amyloliquefaciens Y2	NC_017912.fna
Bacillus amyloliquefaciens plantarum AS43 3	NC_019842.fna
Bacillus amyloliquefaciens plantarum CAU B946	NC_016784.fna
Bacillus amyloliquefaciens plantarum NAU B3	NC_022530.fna
Bacillus amyloliquefaciens plantarum NAU B3	NC_022531.fna
Bacillus amyloliquefaciens plantarum UCMB5033	NC_022075.fna
Bacillus amyloliquefaciens plantarum UCMB5036	NC_020410.fna
Bacillus amyloliquefaciens plantarum UCMB5113	NC_022081.fna
Bacillus amyloliquefaciens plantarum YAU B9601 Y2	NC_017061.fna
Bacillus anthracis A0248	NC_012655.fna
Bacillus anthracis A0248	NC_012656.fna
Bacillus anthracis A0248	NC_012659.fna
Bacillus anthracis Ames	NC_003997.fna
Bacillus anthracis CDC 684	NC_012577.fna
Bacillus anthracis CDC 684	NC_012579.fna
Bacillus anthracis CDC 684	NC_012581.fna
Bacillus anthracis H9401	NC_017726.fna
Bacillus anthracis H9401	NC_017727.fna
Bacillus anthracis H9401	NC_017729.fna
Bacillus anthracis Sterne	NC_005945.fna
Bacillus anthracis Ames Ancestor	NC_007322.fna
Bacillus anthracis Ames Ancestor	NC_007323.fna
Bacillus anthracis Ames Ancestor	NC_007530.fna
Bacillus atrophaeus 1942	NC_014639.fna
Bacillus cellulosilyticus DSM 2522	NC_014829.fna
Bacillus cereus 03BB102	NC_012472.fna
Bacillus cereus 03BB102	NC_012473.fna
Bacillus cereus AH187	NC_011654.fna
Bacillus cereus AH187	NC_011655.fna
Bacillus cereus AH187	NC_011656.fna
Bacillus cereus AH187	NC_011657.fna
Bacillus cereus AH187	NC_011658.fna
Bacillus cereus AH820	NC_011771.fna
Bacillus cereus AH820	NC_011773.fna
Bacillus cereus AH820	NC_011776.fna
Bacillus cereus AH820	NC_011777.fna
Bacillus cereus ATCC 10987	NC_003909.fna
Bacillus cereus ATCC 10987	NC_005707.fna
Bacillus cereus ATCC 14579	NC_004721.fna
Bacillus cereus ATCC 14579	NC_004722.fna
Bacillus cereus B4264	NC_011725.fna
Bacillus cereus E33L	NC_006274.fna
Bacillus cereus E33L	NC_007103.fna
Bacillus cereus E33L	NC_007104.fna
Bacillus cereus E33L	NC_007105.fna
Bacillus cereus E33L	NC_007106.fna
Bacillus cereus E33L	NC_007107.fna
Bacillus cereus F837 76	NC_016779.fna
Bacillus cereus F837 76	NC_016780.fna
Bacillus cereus F837 76	NC_016794.fna
Bacillus cereus FRI 35	NC_018491.fna
Bacillus cereus FRI 35	NC_018492.fna
Bacillus cereus FRI 35	NC_018493.fna
Bacillus cereus FRI 35	NC_018494.fna
Bacillus cereus FRI 35	NC_018499.fna
Bacillus cereus G9842	NC_011772.fna
Bacillus cereus G9842	NC_011774.fna
Bacillus cereus G9842	NC_011775.fna
Bacillus cereus NC7401	NC_016771.fna
Bacillus cereus NC7401	NC_016772.fna
Bacillus cereus NC7401	NC_016773.fna
Bacillus cereus NC7401	NC_016774.fna
Bacillus cereus NC7401	NC_016792.fna
Bacillus cereus NC7401	NC_016793.fna
Bacillus cereus Q1	NC_011969.fna
Bacillus cereus Q1	NC_011971.fna
Bacillus cereus Q1	NC_011973.fna
Bacillus cereus biovar anthracis CI	NC_014331.fna
Bacillus cereus biovar anthracis CI	NC_014332.fna
Bacillus cereus biovar anthracis CI	NC_014333.fna
Bacillus cereus biovar anthracis CI	NC_014335.fna
Bacillus clausii KSM K16	NC_006582.fna
Bacillus coagulans 2 6	NC_015634.fna
Bacillus coagulans 36D1	NC_016023.fna
Bacillus cytotoxicus NVH 391 98	NC_009673.fna
Bacillus cytotoxicus NVH 391 98	NC_009674.fna
Bacillus halodurans C 125	NC_002570.fna
Bacillus infantis NRRL B 14911	NC_022524.fna
Bacillus licheniformis 9945A	NC_021362.fna
Bacillus licheniformis ATCC 14580	NC_006270.fna
Bacillus licheniformis DSM 13 ATCC 14580	NC_006322.fna
Bacillus megaterium DSM319	NC_014103.fna
Bacillus megaterium QM B1551	NC_004604.fna
Bacillus megaterium QM B1551	NC_010008.fna
Bacillus megaterium QM B1551	NC_010009.fna
Bacillus megaterium QM B1551	NC_010010.fna
Bacillus megaterium QM B1551	NC_014019.fna
Bacillus megaterium QM B1551	NC_014023.fna
Bacillus megaterium QM B1551	NC_014025.fna
Bacillus megaterium QM B1551	NC_014031.fna
Bacillus megaterium WSH 002	NC_017138.fna
Bacillus megaterium WSH 002	NC_017139.fna
Bacillus megaterium WSH 002	NC_017140.fna
Bacillus megaterium WSH 002	NC_017141.fna
Bacillus pseudofirmus OF4	NC_013791.fna
Bacillus pseudofirmus OF4	NC_013792.fna
Bacillus pseudofirmus OF4	NC_013793.fna
Bacillus pumilus SAFR 032	NC_009848.fna
Bacillus selenitireducens MLS10	NC_014219.fna
Bacillus subtilis 168	NC_000964.fna
Bacillus subtilis 6051 HGW	NC_020507.fna
Bacillus subtilis BAB 1	NC_020832.fna
Bacillus subtilis BSP1	NC_019896.fna
Bacillus subtilis BSn5	NC_014976.fna
Bacillus subtilis PY79	NC_022898.fna
Bacillus subtilis QB928	NC_018520.fna
Bacillus subtilis RO NN 1	NC_017195.fna
Bacillus subtilis XF 1	NC_020244.fna
Bacillus subtilis natto BEST195	NC_017194.fna
Bacillus subtilis natto BEST195	NC_017196.fna
Bacillus subtilis spizizenii TU B 10	NC_016047.fna
Bacillus subtilis spizizenii W23	NC_014479.fna
Bacillus thuringiensis Al Hakam	NC_008598.fna
Bacillus thuringiensis Al Hakam	NC_008600.fna
Bacillus thuringiensis BMB171	NC_014171.fna
Bacillus thuringiensis BMB171	NC_014172.fna
Bacillus thuringiensis Bt407	NC_018877.fna
Bacillus thuringiensis Bt407	NC_018878.fna
Bacillus thuringiensis Bt407	NC_018879.fna
Bacillus thuringiensis Bt407	NC_018880.fna
Bacillus thuringiensis Bt407	NC_018881.fna
Bacillus thuringiensis Bt407	NC_018882.fna
Bacillus thuringiensis Bt407	NC_018883.fna
Bacillus thuringiensis Bt407	NC_018884.fna
Bacillus thuringiensis Bt407	NC_018885.fna
Bacillus thuringiensis Bt407	NC_018886.fna
Bacillus thuringiensis HD 771	NC_018486.fna
Bacillus thuringiensis HD 771	NC_018487.fna
Bacillus thuringiensis HD 771	NC_018488.fna
Bacillus thuringiensis HD 771	NC_018489.fna
Bacillus thuringiensis HD 771	NC_018490.fna
Bacillus thuringiensis HD 771	NC_018500.fna
Bacillus thuringiensis HD 771	NC_018501.fna
Bacillus thuringiensis HD 771	NC_018502.fna
Bacillus thuringiensis HD 771	NC_018503.fna
Bacillus thuringiensis HD 789	NC_018508.fna
Bacillus thuringiensis HD 789	NC_018509.fna
Bacillus thuringiensis HD 789	NC_018510.fna
Bacillus thuringiensis HD 789	NC_018511.fna
Bacillus thuringiensis HD 789	NC_018512.fna
Bacillus thuringiensis HD 789	NC_018516.fna
Bacillus thuringiensis HD 789	NC_018517.fna
Bacillus thuringiensis MC28	NC_018684.fna
Bacillus thuringiensis MC28	NC_018685.fna
Bacillus thuringiensis MC28	NC_018686.fna
Bacillus thuringiensis MC28	NC_018687.fna
Bacillus thuringiensis MC28	NC_018688.fna
Bacillus thuringiensis MC28	NC_018689.fna
Bacillus thuringiensis MC28	NC_018693.fna
Bacillus thuringiensis MC28	NC_018694.fna
Bacillus thuringiensis YBT 1518	NC_020124.fna
Bacillus thuringiensis YBT 1518	NC_022873.fna
Bacillus thuringiensis YBT 1518	NC_022874.fna
Bacillus thuringiensis YBT 1518	NC_022875.fna
Bacillus thuringiensis YBT 1518	NC_022876.fna
Bacillus thuringiensis YBT 1518	NC_022877.fna
Bacillus thuringiensis YBT 1518	NC_022882.fna
Bacillus thuringiensis serovar IS5056	NC_020376.fna
Bacillus thuringiensis serovar IS5056	NC_020377.fna
Bacillus thuringiensis serovar IS5056	NC_020378.fna
Bacillus thuringiensis serovar IS5056	NC_020379.fna
Bacillus thuringiensis serovar IS5056	NC_020380.fna
Bacillus thuringiensis serovar IS5056	NC_020381.fna
Bacillus thuringiensis serovar IS5056	NC_020382.fna
Bacillus thuringiensis serovar IS5056	NC_020383.fna
Bacillus thuringiensis serovar IS5056	NC_020384.fna
Bacillus thuringiensis serovar IS5056	NC_020385.fna
Bacillus thuringiensis serovar IS5056	NC_020390.fna
Bacillus thuringiensis serovar IS5056	NC_020391.fna
Bacillus thuringiensis serovar IS5056	NC_020392.fna
Bacillus thuringiensis serovar IS5056	NC_020393.fna
Bacillus thuringiensis serovar IS5056	NC_020394.fna
Bacillus thuringiensis serovar chinensis CT 43	NC_017202.fna
Bacillus thuringiensis serovar chinensis CT 43	NC_017203.fna
Bacillus thuringiensis serovar chinensis CT 43	NC_017204.fna
Bacillus thuringiensis serovar chinensis CT 43	NC_017205.fna
Bacillus thuringiensis serovar chinensis CT 43	NC_017206.fna
Bacillus thuringiensis serovar chinensis CT 43	NC_017207.fna
Bacillus thuringiensis serovar chinensis CT 43	NC_017208.fna
Bacillus thuringiensis serovar chinensis CT 43	NC_017209.fna
Bacillus thuringiensis serovar chinensis CT 43	NC_017210.fna
Bacillus thuringiensis serovar chinensis CT 43	NC_017211.fna
Bacillus thuringiensis serovar chinensis CT 43	NC_017212.fna
Bacillus thuringiensis serovar finitimus YBT 020	NC_017199.fna
Bacillus thuringiensis serovar finitimus YBT 020	NC_017200.fna
Bacillus thuringiensis serovar finitimus YBT 020	NC_017201.fna
Bacillus thuringiensis serovar konkukian 97 27	NC_005957.fna
Bacillus thuringiensis serovar konkukian 97 27	NC_006578.fna
Bacillus thuringiensis serovar kurstaki HD73	NC_020238.fna
Bacillus thuringiensis serovar kurstaki HD73	NC_020239.fna
Bacillus thuringiensis serovar kurstaki HD73	NC_020240.fna
Bacillus thuringiensis serovar kurstaki HD73	NC_020241.fna
Bacillus thuringiensis serovar kurstaki HD73	NC_020242.fna
Bacillus thuringiensis serovar kurstaki HD73	NC_020243.fna
Bacillus thuringiensis serovar kurstaki HD73	NC_020249.fna
Bacillus thuringiensis serovar kurstaki HD73	NC_020250.fna
Bacillus toyonensis BCT 7112	NC_022781.fna
Bacillus toyonensis BCT 7112	NC_022782.fna
Bacillus toyonensis BCT 7112	NC_022783.fna
Bacillus weihenstephanensis KBAB4	NC_010180.fna
Bacillus weihenstephanensis KBAB4	NC_010181.fna
Bacillus weihenstephanensis KBAB4	NC_010182.fna
Bacillus weihenstephanensis KBAB4	NC_010183.fna
Bacillus weihenstephanensis KBAB4	NC_010184.fna
Bacteriovorax marinus SJ	NC_016620.fna
Bacteriovorax marinus SJ	NC_019100.fna
Bacteroides fragilis 638R	NC_016776.fna
Bacteroides fragilis NCTC 9343	NC_003228.fna
Bacteroides fragilis NCTC 9343	NC_006873.fna
Bacteroides fragilis YCH46	NC_006297.fna
Bacteroides fragilis YCH46	NC_006347.fna
Bacteroides helcogenes P 36 108	NC_014933.fna
Bacteroides salanitronis DSM 18170	NC_015164.fna
Bacteroides salanitronis DSM 18170	NC_015165.fna
Bacteroides salanitronis DSM 18170	NC_015166.fna
Bacteroides salanitronis DSM 18170	NC_015168.fna
Bacteroides thetaiotaomicron VPI 5482	NC_004663.fna
Bacteroides thetaiotaomicron VPI 5482	NC_004703.fna
Bacteroides vulgatus ATCC 8482	NC_009614.fna
Bartonella australis Aust NH1	NC_020300.fna
Bartonella bacilliformis KC583	NC_008783.fna
Bartonella clarridgeiae 73	NC_014932.fna
Bartonella grahamii as4aup	NC_012846.fna
Bartonella grahamii as4aup	NC_012847.fna
Bartonella henselae Houston 1	NC_005956.fna
Bartonella quintana Toulouse	NC_005955.fna
Bartonella tribocorum CIP 105476	NC_010160.fna
Bartonella tribocorum CIP 105476	NC_010161.fna
Bartonella vinsonii berkhoffii Winnie	NC_020301.fna
Baumannia cicadellinicola Hc Homalodisca coagulata	NC_007984.fna
Bdellovibrio bacteriovorus HD100	NC_005363.fna
Bdellovibrio bacteriovorus Tiberius	NC_019567.fna
Bdellovibrio exovorus JSS	NC_020813.fna
Beijerinckia indica ATCC 9039	NC_010578.fna
Beijerinckia indica ATCC 9039	NC_010580.fna
Beijerinckia indica ATCC 9039	NC_010581.fna
Belliella baltica DSM 15883	NC_018010.fna
Beutenbergia cavernae DSM 12333	NC_012669.fna
Bibersteinia trehalosi 192	NC_020515.fna
Bifidobacterium adolescentis ATCC 15703	NC_008618.fna
Bifidobacterium animalis ATCC 25527	NC_017834.fna
Bifidobacterium animalis lactis AD011	NC_011835.fna
Bifidobacterium animalis lactis ATCC 27673	NC_022523.fna
Bifidobacterium animalis lactis B420	NC_017866.fna
Bifidobacterium animalis lactis BB 12	NC_017214.fna
Bifidobacterium animalis lactis BLC1	NC_017216.fna
Bifidobacterium animalis lactis Bi 07	NC_017867.fna
Bifidobacterium animalis lactis Bl12	NC_021593.fna
Bifidobacterium animalis lactis Bl 04	NC_012814.fna
Bifidobacterium animalis lactis CNCM I 2494	NC_017215.fna
Bifidobacterium animalis lactis DSM 10140	NC_012815.fna
Bifidobacterium animalis lactis V9	NC_017217.fna
Bifidobacterium asteroides PRL2011	NC_018720.fna
Bifidobacterium bifidum BGN4	NC_017999.fna
Bifidobacterium bifidum PRL2010	NC_014638.fna
Bifidobacterium bifidum S17	NC_014616.fna
Bifidobacterium breve ACS 071 V Sch8b	NC_017218.fna
Bifidobacterium breve UCC2003	NC_020517.fna
Bifidobacterium dentium Bd1	NC_013714.fna
Bifidobacterium longum BBMN68	NC_014656.fna
Bifidobacterium longum DJO10A	NC_004252.fna
Bifidobacterium longum DJO10A	NC_004253.fna
Bifidobacterium longum DJO10A	NC_010816.fna
Bifidobacterium longum F8	NC_021008.fna
Bifidobacterium longum JCM 1217	NC_015067.fna
Bifidobacterium longum JDM301	NC_014169.fna
Bifidobacterium longum KACC 91563	NC_017220.fna
Bifidobacterium longum KACC 91563	NC_017221.fna
Bifidobacterium longum KACC 91563	NC_017222.fna
Bifidobacterium longum NCC2705	NC_004307.fna
Bifidobacterium longum NCC2705	NC_004943.fna
Bifidobacterium longum infantis 157F	NC_015052.fna
Bifidobacterium longum infantis 157F	NC_015053.fna
Bifidobacterium longum infantis 157F	NC_015066.fna
Bifidobacterium longum infantis ATCC 15697	NC_017219.fna
Bifidobacterium longum infantis ATCC 15697	NC_011593.fna
Bifidobacterium thermophilum RBL67	NC_020546.fna
Blastococcus saxobsidens DD2	NC_016943.fna
Blattabacterium Blaberus giganteus	NC_017924.fna
Blattabacterium Blaberus giganteus	NC_017925.fna
Blattabacterium Blatta orientalis Tarazona	NC_020195.fna
Blattabacterium Blatta orientalis Tarazona	NC_020196.fna
Blattabacterium Blattella germanica Bge	NC_013454.fna
Blattabacterium Blattella germanica Bge	NC_015679.fna
Blattabacterium Cryptocercus punctulatus Cpu	NC_016598.fna
Blattabacterium Cryptocercus punctulatus Cpu	NC_016621.fna
Blattabacterium Nauphoeta cinerea	NC_022550.fna
Blattabacterium Nauphoeta cinerea	NC_022551.fna
Blattabacterium Mastotermes darwiniensis MADAR	NC_016146.fna
Blattabacterium Mastotermes darwiniensis MADAR	NC_016150.fna
Blattabacterium Panesthia angustipennis spadica BPAA	NC_020510.fna
Blattabacterium Periplaneta americana BPLAN	NC_013418.fna
Blattabacterium Periplaneta americana BPLAN	NC_013419.fna
Bordetella avium 197N	NC_010645.fna
Bordetella bronchiseptica 253	NC_019382.fna
Bordetella bronchiseptica MO149	NC_018829.fna
Bordetella bronchiseptica RB50	NC_002927.fna
Bordetella parapertussis 12822	NC_002928.fna
Bordetella parapertussis 18323	NC_018518.fna
Bordetella parapertussis Bpp5	NC_018828.fna
Bordetella parapertussis Bpp5	NC_018830.fna
Bordetella pertussis CS	NC_017223.fna
Bordetella pertussis Tohama I	NC_002929.fna
Bordetella petrii	NC_010170.fna
Borrelia afzelii HLJ01	NC_018887.fna
Borrelia afzelii PKo	NC_017224.fna
Borrelia afzelii PKo	NC_017225.fna
Borrelia afzelii PKo	NC_017226.fna
Borrelia afzelii PKo	NC_017227.fna
Borrelia afzelii PKo	NC_017228.fna
Borrelia afzelii PKo	NC_017229.fna
Borrelia afzelii PKo	NC_017230.fna
Borrelia afzelii PKo	NC_017231.fna
Borrelia afzelii PKo	NC_017232.fna
Borrelia afzelii PKo	NC_017233.fna
Borrelia afzelii PKo	NC_017234.fna
Borrelia afzelii PKo	NC_017235.fna
Borrelia afzelii PKo	NC_017236.fna
Borrelia afzelii PKo	NC_017237.fna
Borrelia afzelii PKo	NC_017238.fna
Borrelia afzelii PKo	NC_017239.fna
Borrelia afzelii PKo	NC_017240.fna
Borrelia afzelii PKo	NC_017241.fna
Borrelia afzelii PKo	NC_008273.fna
Borrelia afzelii PKo	NC_008274.fna
Borrelia afzelii PKo	NC_008277.fna
Borrelia afzelii PKo	NC_008564.fna
Borrelia afzelii PKo	NC_008565.fna
Borrelia afzelii PKo	NC_008566.fna
Borrelia afzelii PKo	NC_008567.fna
Borrelia afzelii PKo	NC_008568.fna
Borrelia afzelii PKo	NC_008569.fna
Borrelia afzelii PKo	NT_167350.fna
Borrelia afzelii PKo	NT_167351.fna
Borrelia afzelii PKo	NT_167352.fna
Borrelia bissettii DN127	NC_015903.fna
Borrelia bissettii DN127	NC_015904.fna
Borrelia bissettii DN127	NC_015905.fna
Borrelia bissettii DN127	NC_015906.fna
Borrelia bissettii DN127	NC_015907.fna
Borrelia bissettii DN127	NC_015908.fna
Borrelia bissettii DN127	NC_015909.fna
Borrelia bissettii DN127	NC_015910.fna
Borrelia bissettii DN127	NC_015911.fna
Borrelia bissettii DN127	NC_015915.fna
Borrelia bissettii DN127	NC_015916.fna
Borrelia bissettii DN127	NC_015917.fna
Borrelia bissettii DN127	NC_015918.fna
Borrelia bissettii DN127	NC_015919.fna
Borrelia bissettii DN127	NC_015920.fna
Borrelia bissettii DN127	NC_015921.fna
Borrelia bissettii DN127	NC_015922.fna
Borrelia burgdorferi B31	NC_000948.fna
Borrelia burgdorferi B31	NC_000949.fna
Borrelia burgdorferi B31	NC_000950.fna
Borrelia burgdorferi B31	NC_000951.fna
Borrelia burgdorferi B31	NC_000952.fna
Borrelia burgdorferi B31	NC_000953.fna
Borrelia burgdorferi B31	NC_000954.fna
Borrelia burgdorferi B31	NC_000955.fna
Borrelia burgdorferi B31	NC_000956.fna
Borrelia burgdorferi B31	NC_000957.fna
Borrelia burgdorferi B31	NC_001318.fna
Borrelia burgdorferi B31	NC_001849.fna
Borrelia burgdorferi B31	NC_001850.fna
Borrelia burgdorferi B31	NC_001851.fna
Borrelia burgdorferi B31	NC_001852.fna
Borrelia burgdorferi B31	NC_001853.fna
Borrelia burgdorferi B31	NC_001854.fna
Borrelia burgdorferi B31	NC_001855.fna
Borrelia burgdorferi B31	NC_001856.fna
Borrelia burgdorferi B31	NC_001857.fna
Borrelia burgdorferi B31	NC_001903.fna
Borrelia burgdorferi B31	NC_001904.fna
Borrelia burgdorferi CA382	NC_022048.fna
Borrelia burgdorferi JD1	NC_013129.fna
Borrelia burgdorferi JD1	NC_017393.fna
Borrelia burgdorferi JD1	NC_017394.fna
Borrelia burgdorferi JD1	NC_017395.fna
Borrelia burgdorferi JD1	NC_017396.fna
Borrelia burgdorferi JD1	NC_017397.fna
Borrelia burgdorferi JD1	NC_017403.fna
Borrelia burgdorferi JD1	NC_017404.fna
Borrelia burgdorferi JD1	NC_017405.fna
Borrelia burgdorferi JD1	NC_017406.fna
Borrelia burgdorferi JD1	NC_017407.fna
Borrelia burgdorferi JD1	NC_017408.fna
Borrelia burgdorferi JD1	NC_017409.fna
Borrelia burgdorferi JD1	NC_017410.fna
Borrelia burgdorferi JD1	NC_017411.fna
Borrelia burgdorferi JD1	NC_017412.fna
Borrelia burgdorferi JD1	NC_017413.fna
Borrelia burgdorferi JD1	NC_017425.fna
Borrelia burgdorferi JD1	NC_017426.fna
Borrelia burgdorferi JD1	NC_017427.fna
Borrelia burgdorferi JD1	NC_017428.fna
Borrelia burgdorferi N40	NC_013130.fna
Borrelia burgdorferi N40	NC_017398.fna
Borrelia burgdorferi N40	NC_017399.fna
Borrelia burgdorferi N40	NC_017400.fna
Borrelia burgdorferi N40	NC_017401.fna
Borrelia burgdorferi N40	NC_017402.fna
Borrelia burgdorferi N40	NC_017414.fna
Borrelia burgdorferi N40	NC_017415.fna
Borrelia burgdorferi N40	NC_017416.fna
Borrelia burgdorferi N40	NC_017417.fna
Borrelia burgdorferi N40	NC_017418.fna
Borrelia burgdorferi N40	NC_017419.fna
Borrelia burgdorferi N40	NC_017420.fna
Borrelia burgdorferi N40	NC_017421.fna
Borrelia burgdorferi N40	NC_017422.fna
Borrelia burgdorferi N40	NC_017423.fna
Borrelia burgdorferi N40	NC_017424.fna
Borrelia burgdorferi ZS7	NC_011720.fna
Borrelia burgdorferi ZS7	NC_011722.fna
Borrelia burgdorferi ZS7	NC_011724.fna
Borrelia burgdorferi ZS7	NC_011728.fna
Borrelia burgdorferi ZS7	NC_011731.fna
Borrelia burgdorferi ZS7	NC_011735.fna
Borrelia burgdorferi ZS7	NC_011736.fna
Borrelia burgdorferi ZS7	NC_011778.fna
Borrelia burgdorferi ZS7	NC_011779.fna
Borrelia burgdorferi ZS7	NC_011780.fna
Borrelia burgdorferi ZS7	NC_011781.fna
Borrelia burgdorferi ZS7	NC_011782.fna
Borrelia burgdorferi ZS7	NC_011783.fna
Borrelia burgdorferi ZS7	NC_011784.fna
Borrelia burgdorferi ZS7	NC_011785.fna
Borrelia crocidurae Achema	NC_017774.fna
Borrelia crocidurae Achema	NC_017775.fna
Borrelia crocidurae Achema	NC_017776.fna
Borrelia crocidurae Achema	NC_017777.fna
Borrelia crocidurae Achema	NC_017778.fna
Borrelia crocidurae Achema	NC_017779.fna
Borrelia crocidurae Achema	NC_017780.fna
Borrelia crocidurae Achema	NC_017781.fna
Borrelia crocidurae Achema	NC_017782.fna
Borrelia crocidurae Achema	NC_017783.fna
Borrelia crocidurae Achema	NC_017784.fna
Borrelia crocidurae Achema	NC_017785.fna
Borrelia crocidurae Achema	NC_017786.fna
Borrelia crocidurae Achema	NC_017787.fna
Borrelia crocidurae Achema	NC_017795.fna
Borrelia crocidurae Achema	NC_017788.fna
Borrelia crocidurae Achema	NC_017789.fna
Borrelia crocidurae Achema	NC_017794.fna
Borrelia crocidurae Achema	NC_017796.fna
Borrelia crocidurae Achema	NC_017797.fna
Borrelia crocidurae Achema	NC_017798.fna
Borrelia crocidurae Achema	NC_017799.fna
Borrelia crocidurae Achema	NC_017800.fna
Borrelia crocidurae Achema	NC_017801.fna
Borrelia crocidurae Achema	NC_017802.fna
Borrelia crocidurae Achema	NC_017808.fna
Borrelia crocidurae Achema	NC_017809.fna
Borrelia crocidurae Achema	NC_017810.fna
Borrelia crocidurae Achema	NC_017814.fna
Borrelia crocidurae Achema	NC_017811.fna
Borrelia crocidurae Achema	NC_017812.fna
Borrelia crocidurae Achema	NC_017813.fna
Borrelia crocidurae Achema	NC_017815.fna
Borrelia crocidurae Achema	NC_017816.fna
Borrelia crocidurae Achema	NC_017817.fna
Borrelia crocidurae Achema	NC_017818.fna
Borrelia crocidurae Achema	NC_017819.fna
Borrelia crocidurae Achema	NC_017820.fna
Borrelia crocidurae Achema	NC_017821.fna
Borrelia crocidurae Achema	NC_017822.fna
Borrelia duttonii Ly	NC_011224.fna
Borrelia duttonii Ly	NC_011226.fna
Borrelia duttonii Ly	NC_011229.fna
Borrelia duttonii Ly	NC_011245.fna
Borrelia duttonii Ly	NC_011247.fna
Borrelia duttonii Ly	NC_011248.fna
Borrelia duttonii Ly	NC_011249.fna
Borrelia duttonii Ly	NC_011250.fna
Borrelia duttonii Ly	NC_011251.fna
Borrelia duttonii Ly	NC_011254.fna
Borrelia duttonii Ly	NC_011256.fna
Borrelia duttonii Ly	NC_011257.fna
Borrelia duttonii Ly	NC_011259.fna
Borrelia duttonii Ly	NC_011261.fna
Borrelia duttonii Ly	NC_011262.fna
Borrelia duttonii Ly	NC_011264.fna
Borrelia duttonii Ly	NC_011265.fna
Borrelia garinii BgVir	NC_017717.fna
Borrelia garinii BgVir	NC_017725.fna
Borrelia garinii BgVir	NC_017804.fna
Borrelia garinii NMJW1	NC_018747.fna
Borrelia garinii PBi	NC_006128.fna
Borrelia garinii PBi	NC_006129.fna
Borrelia garinii PBi	NC_006156.fna
Borrelia hermsii DAH	NC_010673.fna
Borrelia hermsii DAH	NT_187136.fna
Borrelia hermsii DAH	NT_187137.fna
Borrelia hermsii DAH	NT_187138.fna
Borrelia hermsii DAH	NT_187139.fna
Borrelia hermsii DAH	NT_187140.fna
Borrelia hermsii DAH	NT_187141.fna
Borrelia hermsii DAH	NT_187142.fna
Borrelia hermsii DAH	NT_187143.fna
Borrelia hermsii DAH	NT_187144.fna
Borrelia hermsii DAH	NT_187145.fna
Borrelia miyamotoi LB 2001	NC_022079.fna
Borrelia recurrentis A1	NC_011244.fna
Borrelia recurrentis A1	NC_011246.fna
Borrelia recurrentis A1	NC_011252.fna
Borrelia recurrentis A1	NC_011253.fna
Borrelia recurrentis A1	NC_011255.fna
Borrelia recurrentis A1	NC_011258.fna
Borrelia recurrentis A1	NC_011260.fna
Borrelia recurrentis A1	NC_011263.fna
Borrelia turicatae 91E135	NC_008710.fna
Borrelia valaisiana VS116	NC_012128.fna
Borrelia valaisiana VS116	NC_012129.fna
Borrelia valaisiana VS116	NC_012130.fna
Borrelia valaisiana VS116	NC_012131.fna
Borrelia valaisiana VS116	NC_012133.fna
Borrelia valaisiana VS116	NC_012166.fna
Borrelia valaisiana VS116	NC_012169.fna
Borrelia valaisiana VS116	NC_012177.fna
Borrelia valaisiana VS116	NC_012180.fna
Borrelia valaisiana VS116	NC_012185.fna
Borrelia valaisiana VS116	NC_012204.fna
Brachybacterium faecium DSM 4810	NC_013172.fna
Brachyspira hyodysenteriae WA1	NC_012225.fna
Brachyspira hyodysenteriae WA1	NC_012226.fna
Brachyspira intermedia PWS A	NC_017242.fna
Brachyspira intermedia PWS A	NC_017243.fna
Brachyspira murdochii DSM 12563	NC_014150.fna
Brachyspira pilosicoli 95 1000	NC_014330.fna
Brachyspira pilosicoli B2904	NC_018607.fna
Brachyspira pilosicoli P43 6 78	NC_019908.fna
Brachyspira pilosicoli WesB	NC_018604.fna
Bradyrhizobium BTAi1	NC_009475.fna
Bradyrhizobium BTAi1	NC_009485.fna
Bradyrhizobium ORS 278	NC_009445.fna
Bradyrhizobium S23321	NC_017082.fna
Bradyrhizobium japonicum USDA 110	NC_004463.fna
Bradyrhizobium japonicum USDA 6	NC_017249.fna
Brevibacillus brevis NBRC 100599	NC_012491.fna
Brevundimonas subvibrioides ATCC 15264	NC_014375.fna
Brucella abortus A13334	NC_016777.fna
Brucella abortus A13334	NC_016795.fna
Brucella abortus S19	NC_010740.fna
Brucella abortus S19	NC_010742.fna
Brucella abortus bv 1 9 941	NC_006932.fna
Brucella abortus bv 1 9 941	NC_006933.fna
Brucella canis ATCC 23365	NC_010103.fna
Brucella canis ATCC 23365	NC_010104.fna
Brucella canis HSK A52141	NC_016778.fna
Brucella canis HSK A52141	NC_016796.fna
Brucella ceti TE10759 12	NC_022905.fna
Brucella ceti TE10759 12	NC_022906.fna
Brucella melitensis ATCC 23457	NC_012441.fna
Brucella melitensis ATCC 23457	NC_012442.fna
Brucella melitensis M28	NC_017244.fna
Brucella melitensis M28	NC_017245.fna
Brucella melitensis M5 90	NC_017246.fna
Brucella melitensis M5 90	NC_017247.fna
Brucella melitensis NI	NC_017248.fna
Brucella melitensis NI	NC_017283.fna
Brucella melitensis biovar Abortus 2308	NC_007618.fna
Brucella melitensis biovar Abortus 2308	NC_007624.fna
Brucella melitensis bv 1 16M	NC_003317.fna
Brucella melitensis bv 1 16M	NC_003318.fna
Brucella microti CCM 4915	NC_013118.fna
Brucella microti CCM 4915	NC_013119.fna
Brucella ovis ATCC 25840	NC_009504.fna
Brucella ovis ATCC 25840	NC_009505.fna
Brucella pinnipedialis B2 94	NC_015857.fna
Brucella pinnipedialis B2 94	NC_015858.fna
Brucella suis 1330	NC_017250.fna
Brucella suis 1330	NC_017251.fna
Brucella suis 1330	NC_004310.fna
Brucella suis 1330	NC_004311.fna
Brucella suis ATCC 23445	NC_010167.fna
Brucella suis ATCC 23445	NC_010169.fna
Brucella suis VBI22	NC_016775.fna
Brucella suis VBI22	NC_016797.fna
Buchnera aphidicola 5A Acyrthosiphon pisum	NC_011833.fna
Buchnera aphidicola APS Acyrthosiphon pisum	NC_002252.fna
Buchnera aphidicola APS Acyrthosiphon pisum	NC_002253.fna
Buchnera aphidicola APS Acyrthosiphon pisum	NC_002528.fna
Buchnera aphidicola Ak Acyrthosiphon kondoi	NC_017256.fna
Buchnera aphidicola Ak Acyrthosiphon kondoi	NC_017257.fna
Buchnera aphidicola Ak Acyrthosiphon kondoi	NC_017258.fna
Buchnera aphidicola Bp Baizongia pistaciae	NC_004545.fna
Buchnera aphidicola Bp Baizongia pistaciae	NC_004555.fna
Buchnera aphidicola Cc Cinara cedri	NC_008513.fna
Buchnera aphidicola Cc Cinara cedri	NC_011878.fna
Buchnera aphidicola JF98 Acyrthosiphon pisum	NC_017254.fna
Buchnera aphidicola JF99 Acyrthosiphon pisum	NC_017253.fna
Buchnera aphidicola LL01 Acyrthosiphon pisum	NC_017255.fna
Buchnera aphidicola Sg Schizaphis graminum	NC_004061.fna
Buchnera aphidicola TLW03 Acyrthosiphon pisum	NC_017252.fna
Buchnera aphidicola Tuc7 Acyrthosiphon pisum	NC_011834.fna
Buchnera aphidicola Ua Uroleucon ambrosiae	NC_017259.fna
Buchnera aphidicola Ua Uroleucon ambrosiae	NC_017260.fna
Buchnera aphidicola Ua Uroleucon ambrosiae	NC_017261.fna
Buchnera aphidicola Cinara tujafilina	NC_015662.fna
Burkholderia 383	NC_007509.fna
Burkholderia 383	NC_007510.fna
Burkholderia 383	NC_007511.fna
Burkholderia CCGE1001	NC_015136.fna
Burkholderia CCGE1001	NC_015137.fna
Burkholderia CCGE1002	NC_014117.fna
Burkholderia CCGE1002	NC_014118.fna
Burkholderia CCGE1002	NC_014119.fna
Burkholderia CCGE1002	NC_014120.fna
Burkholderia CCGE1003	NC_014539.fna
Burkholderia CCGE1003	NC_014540.fna
Burkholderia KJ006	NC_017920.fna
Burkholderia KJ006	NC_017921.fna
Burkholderia KJ006	NC_017922.fna
Burkholderia KJ006	NC_017923.fna
Burkholderia RPE64	NC_021287.fna
Burkholderia RPE64	NC_021288.fna
Burkholderia RPE64	NC_021289.fna
Burkholderia RPE64	NC_021294.fna
Burkholderia RPE64	NC_021295.fna
Burkholderia YI23	NC_016589.fna
Burkholderia YI23	NC_016590.fna
Burkholderia YI23	NC_016591.fna
Burkholderia YI23	NC_016592.fna
Burkholderia YI23	NC_016625.fna
Burkholderia YI23	NC_016626.fna
Burkholderia ambifaria AMMD	NC_008385.fna
Burkholderia ambifaria AMMD	NC_008390.fna
Burkholderia ambifaria AMMD	NC_008391.fna
Burkholderia ambifaria AMMD	NC_008392.fna
Burkholderia ambifaria MC40 6	NC_010551.fna
Burkholderia ambifaria MC40 6	NC_010552.fna
Burkholderia ambifaria MC40 6	NC_010553.fna
Burkholderia ambifaria MC40 6	NC_010557.fna
Burkholderia cenocepacia AU 1054	NC_008060.fna
Burkholderia cenocepacia AU 1054	NC_008061.fna
Burkholderia cenocepacia AU 1054	NC_008062.fna
Burkholderia cenocepacia HI2424	NC_008542.fna
Burkholderia cenocepacia HI2424	NC_008543.fna
Burkholderia cenocepacia HI2424	NC_008544.fna
Burkholderia cenocepacia HI2424	NC_008545.fna
Burkholderia cenocepacia J2315	NC_011000.fna
Burkholderia cenocepacia J2315	NC_011001.fna
Burkholderia cenocepacia J2315	NC_011002.fna
Burkholderia cenocepacia J2315	NC_011003.fna
Burkholderia cenocepacia MC0 3	NC_010508.fna
Burkholderia cenocepacia MC0 3	NC_010512.fna
Burkholderia cenocepacia MC0 3	NC_010515.fna
Burkholderia cepacia GG4	NC_018513.fna
Burkholderia cepacia GG4	NC_018514.fna
Burkholderia gladioli BSR3	NC_015376.fna
Burkholderia gladioli BSR3	NC_015377.fna
Burkholderia gladioli BSR3	NC_015378.fna
Burkholderia gladioli BSR3	NC_015381.fna
Burkholderia gladioli BSR3	NC_015382.fna
Burkholderia gladioli BSR3	NC_015383.fna
Burkholderia glumae BGR1	NC_012718.fna
Burkholderia glumae BGR1	NC_012720.fna
Burkholderia glumae BGR1	NC_012721.fna
Burkholderia glumae BGR1	NC_012723.fna
Burkholderia glumae BGR1	NC_012724.fna
Burkholderia glumae BGR1	NC_012725.fna
Burkholderia mallei ATCC 23344	NC_006348.fna
Burkholderia mallei ATCC 23344	NC_006349.fna
Burkholderia mallei NCTC 10229	NC_008835.fna
Burkholderia mallei NCTC 10229	NC_008836.fna
Burkholderia mallei NCTC 10247	NC_009079.fna
Burkholderia mallei NCTC 10247	NC_009080.fna
Burkholderia mallei SAVP1	NC_008784.fna
Burkholderia mallei SAVP1	NC_008785.fna
Burkholderia multivorans ATCC 17616	NC_010070.fna
Burkholderia multivorans ATCC 17616	NC_010084.fna
Burkholderia multivorans ATCC 17616	NC_010086.fna
Burkholderia multivorans ATCC 17616	NC_010087.fna
Burkholderia multivorans ATCC 17616	NC_010801.fna
Burkholderia multivorans ATCC 17616	NC_010802.fna
Burkholderia multivorans ATCC 17616	NC_010804.fna
Burkholderia multivorans ATCC 17616	NC_010805.fna
Burkholderia phenoliruptrix BR3459a	NC_018672.fna
Burkholderia phenoliruptrix BR3459a	NC_018695.fna
Burkholderia phenoliruptrix BR3459a	NC_018696.fna
Burkholderia phymatum STM815	NC_010622.fna
Burkholderia phymatum STM815	NC_010623.fna
Burkholderia phymatum STM815	NC_010625.fna
Burkholderia phymatum STM815	NC_010627.fna
Burkholderia phytofirmans PsJN	NC_010676.fna
Burkholderia phytofirmans PsJN	NC_010679.fna
Burkholderia phytofirmans PsJN	NC_010681.fna
Burkholderia pseudomallei 1026b	NC_017831.fna
Burkholderia pseudomallei 1026b	NC_017832.fna
Burkholderia pseudomallei 1106a	NC_009076.fna
Burkholderia pseudomallei 1106a	NC_009078.fna
Burkholderia pseudomallei 1710b	NC_007434.fna
Burkholderia pseudomallei 1710b	NC_007435.fna
Burkholderia pseudomallei 668	NC_009074.fna
Burkholderia pseudomallei 668	NC_009075.fna
Burkholderia pseudomallei BPC006	NC_018527.fna
Burkholderia pseudomallei BPC006	NC_018529.fna
Burkholderia pseudomallei K96243	NC_006350.fna
Burkholderia pseudomallei K96243	NC_006351.fna
Burkholderia pseudomallei MSHR305	NC_021877.fna
Burkholderia pseudomallei MSHR305	NC_021884.fna
Burkholderia pseudomallei MSHR346	NC_012695.fna
Burkholderia rhizoxinica HKI 454	NC_014718.fna
Burkholderia rhizoxinica HKI 454	NC_014722.fna
Burkholderia rhizoxinica HKI 454	NC_014723.fna
Burkholderia thailandensis E264	NC_007650.fna
Burkholderia thailandensis E264	NC_007651.fna
Burkholderia thailandensis MSMB121	NC_021173.fna
Burkholderia thailandensis MSMB121	NC_021174.fna
Burkholderia xenovorans LB400	NC_007951.fna
Burkholderia xenovorans LB400	NC_007952.fna
Burkholderia xenovorans LB400	NC_007953.fna
Butyrivibrio proteoclasticus B316	NC_014387.fna
Butyrivibrio proteoclasticus B316	NC_014388.fna
Butyrivibrio proteoclasticus B316	NC_014389.fna
Butyrivibrio proteoclasticus B316	NC_014390.fna
Caldicellulosiruptor bescii DSM 6725	NC_012034.fna
Caldicellulosiruptor bescii DSM 6725	NC_012036.fna
Caldicellulosiruptor bescii DSM 6725	NC_012037.fna
Caldicellulosiruptor hydrothermalis 108	NC_014652.fna
Caldicellulosiruptor kristjanssonii 177R1B	NC_014719.fna
Caldicellulosiruptor kristjanssonii 177R1B	NC_014721.fna
Caldicellulosiruptor kronotskyensis 2002	NC_014720.fna
Caldicellulosiruptor lactoaceticus 6A	NC_015949.fna
Caldicellulosiruptor obsidiansis OB47	NC_014392.fna
Caldicellulosiruptor owensensis OL	NC_014657.fna
Caldicellulosiruptor saccharolyticus DSM 8903	NC_009437.fna
Caldilinea aerophila DSM 14535 NBRC 104270	NC_017079.fna
Caldisericum exile AZM16c01	NC_017096.fna
Caldisphaera lagunensis DSM 15908	NC_019791.fna
Calditerrivibrio nitroreducens DSM 19672	NC_014749.fna
Calditerrivibrio nitroreducens DSM 19672	NC_014758.fna
Caldivirga maquilingensis IC 167	NC_009954.fna
Calothrix PCC 6303	NC_019727.fna
Calothrix PCC 6303	NC_019728.fna
Calothrix PCC 6303	NC_019751.fna
Calothrix PCC 6303	NC_019752.fna
Calothrix PCC 7507	NC_019682.fna
Campylobacter 03 427	NC_022759.fna
Campylobacter coli 15 537360	NC_022656.fna
Campylobacter coli 15 537360	NC_022660.fna
Campylobacter coli 76339	NC_022132.fna
Campylobacter coli CVM N29710	NC_022347.fna
Campylobacter coli CVM N29710	NC_022348.fna
Campylobacter coli CVM N29710	NC_022355.fna
Campylobacter concisus 13826	NC_009795.fna
Campylobacter concisus 13826	NC_009796.fna
Campylobacter concisus 13826	NC_009802.fna
Campylobacter curvus 525 92	NC_009715.fna
Campylobacter fetus 82 40	NC_008599.fna
Campylobacter hominis ATCC BAA 381	NC_009713.fna
Campylobacter hominis ATCC BAA 381	NC_009714.fna
Campylobacter jejuni 00 2425	NC_022362.fna
Campylobacter jejuni 00 2426	NC_022352.fna
Campylobacter jejuni 00 2538	NC_022351.fna
Campylobacter jejuni 00 2544	NC_022353.fna
Campylobacter jejuni 00 2544	NC_022354.fna
Campylobacter jejuni 4031	NC_022529.fna
Campylobacter jejuni 81116	NC_009839.fna
Campylobacter jejuni 81 176	NC_008770.fna
Campylobacter jejuni 81 176	NC_008787.fna
Campylobacter jejuni 81 176	NC_008790.fna
Campylobacter jejuni IA3902	NC_017279.fna
Campylobacter jejuni IA3902	NC_017284.fna
Campylobacter jejuni M1	NC_017280.fna
Campylobacter jejuni NCTC 11168 BN148	NC_018521.fna
Campylobacter jejuni NCTC 11168 ATCC 700819	NC_002163.fna
Campylobacter jejuni PT14	NC_018709.fna
Campylobacter jejuni RM1221	NC_003912.fna
Campylobacter jejuni S3	NC_017281.fna
Campylobacter jejuni S3	NC_017282.fna
Campylobacter jejuni doylei 269 97	NC_009707.fna
Campylobacter lari RM2100	NC_012039.fna
Campylobacter lari RM2100	NC_012040.fna
Candidatus Accumulibacter phosphatis clade IIA UW 1	NC_013190.fna
Candidatus Accumulibacter phosphatis clade IIA UW 1	NC_013191.fna
Candidatus Accumulibacter phosphatis clade IIA UW 1	NC_013193.fna
Candidatus Accumulibacter phosphatis clade IIA UW 1	NC_013194.fna
Candidatus Amoebophilus asiaticus 5a2	NC_010830.fna
Candidatus Arthromitus SFB mouse Japan	NC_015913.fna
Candidatus Arthromitus SFB mouse Yit	NC_017294.fna
Candidatus Arthromitus SFB rat Yit	NC_016012.fna
Candidatus Azobacteroides pseudotrichonymphae genomovar CFP2	NC_011561.fna
Candidatus Azobacteroides pseudotrichonymphae genomovar CFP2	NC_011562.fna
Candidatus Azobacteroides pseudotrichonymphae genomovar CFP2	NC_011563.fna
Candidatus Azobacteroides pseudotrichonymphae genomovar CFP2	NC_011564.fna
Candidatus Azobacteroides pseudotrichonymphae genomovar CFP2	NC_011565.fna
Candidatus Blochmannia chromaiodes 640	NC_020075.fna
Candidatus Blochmannia floridanus	NC_005061.fna
Candidatus Blochmannia pennsylvanicus BPEN	NC_007292.fna
Candidatus Blochmannia vafer BVAF	NC_014909.fna
Candidatus Carsonella ruddii HT isolate Thao2000	NC_018417.fna
Candidatus Chloracidobacterium thermophilum B	NC_016024.fna
Candidatus Chloracidobacterium thermophilum B	NC_016025.fna
Candidatus Cloacamonas acidaminovorans Evry	NC_020449.fna
Candidatus Desulforudis audaxviator MP104C	NC_010424.fna
Clostridium saccharoperbutylacetonicum ATCC 27021	NC_020292.fna
Clostridium saccharoperbutylacetonicum ATCC 27021	NC_020291.fna
Candidatus Kinetoplastibacterium blastocrithidii TCC012E	NC_020285.fna
Candidatus Kinetoplastibacterium blastocrithidii ex Strigomonas culicis	NC_019814.fna
Candidatus Kinetoplastibacterium crithidii TCC036E	NC_020283.fna
Candidatus Kinetoplastibacterium crithidii ex Angomonas deanei ATCC 30255	NC_019815.fna
Candidatus Kinetoplastibacterium desouzaii TCC079E	NC_020294.fna
Candidatus Kinetoplastibacterium galatii TCC219	NC_020284.fna
Candidatus Kinetoplastibacterium oncopeltii TCC290E	NC_020299.fna
Candidatus Korarchaeum cryptofilum OPF8	NC_010482.fna
Candidatus Koribacter versatilis Ellin345	NC_008009.fna
Candidatus Liberibacter americanus Sao Paulo	NC_022793.fna
Candidatus Liberibacter asiaticus gxpsy	NC_020549.fna
Candidatus Liberibacter asiaticus psy62	NC_012985.fna
Candidatus Liberibacter solanacearum CLso ZC1	NC_014774.fna
Candidatus Midichloria mitochondrii IricVA	NC_015722.fna
Candidatus Moranella endobia PCIT	NC_015735.fna
Candidatus Moranella endobia PCVAL	NC_021057.fna
Candidatus Mycoplasma haemominutum Birmingham 1	NC_021007.fna
Candidatus Nitrosopumilus AR2	NC_018656.fna
Candidatus Nitrospira defluvii	NC_014355.fna
Candidatus Pelagibacter IMCC9063	NC_015380.fna
Candidatus Pelagibacter ubique HTCC1062	NC_007205.fna
Candidatus Phytoplasma australiense	NC_010544.fna
Candidatus Phytoplasma mali	NC_011047.fna
Candidatus Portiera aleyrodidarum BT B	NC_018507.fna
Candidatus Portiera aleyrodidarum BT B	NC_018677.fna
Candidatus Portiera aleyrodidarum BT QVLC	NC_018618.fna
Candidatus Portiera aleyrodidarum BT QVLC	NC_018676.fna
Candidatus Protochlamydia amoebophila UWE25	NC_005861.fna
Candidatus Puniceispirillum marinum IMCC1322	NC_014010.fna
Candidatus Rickettsia amblyommii GAT 30V	NC_017020.fna
Candidatus Rickettsia amblyommii GAT 30V	NC_017021.fna
Candidatus Rickettsia amblyommii GAT 30V	NC_017028.fna
Candidatus Rickettsia amblyommii GAT 30V	NC_017029.fna
Candidatus Riesia pediculicola USDA	NC_013962.fna
Candidatus Riesia pediculicola USDA	NC_014109.fna
Candidatus Ruthia magnifica Cm Calyptogena magnifica	NC_008610.fna
Candidatus Solibacter usitatus Ellin6076	NC_008536.fna
Carnobacterium 17 4	NC_015390.fna
Carnobacterium 17 4	NC_015391.fna
Candidatus Vesicomyosocius okutanii HA	NC_009465.fna
Capnocytophaga canimorsus Cc5	NC_015846.fna
Capnocytophaga ochracea DSM 7271	NC_013162.fna
Carboxydothermus hydrogenoformans Z 2901	NC_007503.fna
Cardinium endosymbiont cEper1 of Encarsia pergandiella	NC_018605.fna
Cardinium endosymbiont cEper1 of Encarsia pergandiella	NC_018606.fna
Carnobacterium WN1359	NC_022601.fna
Carnobacterium WN1359	NC_022602.fna
Carnobacterium WN1359	NC_022603.fna
Carnobacterium WN1359	NC_022606.fna
Carnobacterium WN1359	NC_022607.fna
Carnobacterium WN1359	NC_022608.fna
Carnobacterium maltaromaticum LMA28	NC_019425.fna
Catenulispora acidiphila DSM 44928	NC_013131.fna
Caulobacter K31	NC_010333.fna
Caulobacter K31	NC_010335.fna
Caulobacter K31	NC_010338.fna
Caulobacter crescentus CB15	NC_002696.fna
Caulobacter crescentus NA1000	NC_011916.fna
Caulobacter segnis ATCC 21756	NC_014100.fna
Cellulomonas fimi ATCC 484	NC_015514.fna
Cellulomonas flavigena DSM 20109	NC_014151.fna
Cellulophaga algicola DSM 14237	NC_014934.fna
Cellulophaga lytica DSM 7489	NC_015167.fna
Cellvibrio japonicus Ueda107	NC_010995.fna
multiisoloate	NC_022106.fna
multiisoloate	NC_022107.fna
multiisoloate	NC_022108.fna
multiisoloate	NC_022109.fna
multiisoloate	NC_022110.fna
multiisoloate	NC_022117.fna
multiisoloate	NC_022118.fna
multiisoloate	NC_022119.fna
multiisoloate	NC_022120.fna
multiisoloate	NC_022121.fna
Chelativorans BNC1	NC_008242.fna
Chelativorans BNC1	NC_008243.fna
Chelativorans BNC1	NC_008244.fna
Chelativorans BNC1	NC_008254.fna
Chitinophaga pinensis DSM 2588	NC_013132.fna
Chlamydia muridarum Nigg	NC_002182.fna
Chlamydia muridarum Nigg	NC_002620.fna
Chlamydia pecorum P787	NC_022441.fna
Chlamydia pecorum PV3056 3	NC_022439.fna
Chlamydia pecorum W73	NC_022440.fna
Chlamydia psittaci 01DC12	NC_019391.fna
Chlamydia psittaci 01DC12	NC_019392.fna
Chlamydia psittaci GR9	NC_018620.fna
Chlamydia psittaci M56	NC_018623.fna
Chlamydia psittaci M56	NC_018635.fna
Chlamydia psittaci MN	NC_018627.fna
Chlamydia psittaci MN	NC_018636.fna
Chlamydia psittaci VS225	NC_018621.fna
Chlamydia psittaci VS225	NC_018638.fna
Chlamydia psittaci WC	NC_018624.fna
Chlamydia psittaci WC	NC_018639.fna
Chlamydia psittaci WS RT E30	NC_018622.fna
Chlamydia psittaci WS RT E30	NC_018640.fna
Chlamydia trachomatis 434 Bu	NC_010287.fna
Chlamydia trachomatis A2497	NC_016798.fna
Chlamydia trachomatis A2497	NC_017437.fna
Chlamydia trachomatis A2497	NC_017438.fna
Chlamydia trachomatis A 363	NC_019272.fna
Chlamydia trachomatis A 363	NC_020966.fna
Chlamydia trachomatis A 5291	NC_020939.fna
Chlamydia trachomatis A 5291	NC_020946.fna
Chlamydia trachomatis A HAR 13	NC_007429.fna
Chlamydia trachomatis A HAR 13	NC_007430.fna
Chlamydia trachomatis B Jali20 OT	NC_012686.fna
Chlamydia trachomatis B TZ1A828 OT	NC_012687.fna
Chlamydia trachomatis C TW 3	NC_023057.fna
Chlamydia trachomatis C TW 3	NC_023060.fna
Chlamydia trachomatis D EC	NC_017434.fna
Chlamydia trachomatis D EC	NC_017435.fna
Chlamydia trachomatis D LC	NC_017433.fna
Chlamydia trachomatis D LC	NC_017436.fna
Chlamydia trachomatis D SotonD1	NC_020967.fna
Chlamydia trachomatis D SotonD1	NC_020986.fna
Chlamydia trachomatis D SotonD5	NC_020943.fna
Chlamydia trachomatis D SotonD5	NC_020958.fna
Chlamydia trachomatis D SotonD6	NC_020959.fna
Chlamydia trachomatis D SotonD6	NC_020968.fna
Chlamydia trachomatis D UW 3 CX	NC_000117.fna
Chlamydia trachomatis E 11023	NC_017431.fna
Chlamydia trachomatis E 150	NC_017439.fna
Chlamydia trachomatis E Bour	NC_020947.fna
Chlamydia trachomatis E Bour	NC_020971.fna
Chlamydia trachomatis E SW3	NC_012631.fna
Chlamydia trachomatis E SW3	NC_017952.fna
Chlamydia trachomatis E SotonE8	NC_020942.fna
Chlamydia trachomatis E SotonE8	NC_020960.fna
Chlamydia trachomatis F SW4	NC_012625.fna
Chlamydia trachomatis F SW4	NC_017951.fna
Chlamydia trachomatis F SW5	NC_012626.fna
Chlamydia trachomatis F SW5	NC_017953.fna
Chlamydia trachomatis G 11074	NC_017440.fna
Chlamydia trachomatis G 11222	NC_017430.fna
Chlamydia trachomatis G 9301	NC_017432.fna
Chlamydia trachomatis G 9768	NC_017429.fna
Chlamydia trachomatis G SotonG1	NC_020941.fna
Chlamydia trachomatis G SotonG1	NC_020961.fna
Chlamydia trachomatis IU824	NC_020511.fna
Chlamydia trachomatis IU824	NC_020551.fna
Chlamydia trachomatis IU888	NC_020512.fna
Chlamydia trachomatis IU888	NC_020513.fna
Chlamydia trachomatis Ia SotonIa1	NC_020962.fna
Chlamydia trachomatis Ia SotonIa1	NC_020970.fna
Chlamydia trachomatis J 6276tet1	NC_021892.fna
Chlamydia trachomatis K SotonK1	NC_020963.fna
Chlamydia trachomatis K SotonK1	NC_020965.fna
Chlamydia trachomatis L1 115	NC_020929.fna
Chlamydia trachomatis L1 115	NC_020951.fna
Chlamydia trachomatis L1 224	NC_020952.fna
Chlamydia trachomatis L1 224	NC_020973.fna
Chlamydia trachomatis L1 440 LN	NC_020937.fna
Chlamydia trachomatis L2 25667R	NC_020930.fna
Staphylococcus aureus ST228 18583	NC_020539.fna
Staphylococcus aureus ST228 18583	NC_020568.fna
Streptococcus suis YB51	NC_022516.fna
Chlamydia trachomatis L2b 795	NC_020938.fna
Chlamydia trachomatis L2b 795	NC_020983.fna
Chlamydia trachomatis L2b 8200 07	NC_020945.fna
Chlamydia trachomatis L2b 8200 07	NC_020984.fna
Chlamydia trachomatis L2b Ams1	NC_020933.fna
Chlamydia trachomatis L2b Ams1	NC_020980.fna
Chlamydia trachomatis L2b Ams2	NC_020934.fna
Chlamydia trachomatis L2b Ams2	NC_020948.fna
Chlamydia trachomatis L2b Ams3	NC_020949.fna
Chlamydia trachomatis L2b Ams3	NC_020977.fna
Chlamydia trachomatis L2b Ams4	NC_020978.fna
Chlamydia trachomatis L2b Ams4	NC_020981.fna
Chlamydia trachomatis L2b Ams5	NC_020936.fna
Chlamydia trachomatis L2b Ams5	NC_020950.fna
Chlamydia trachomatis L2b CV204	NC_020955.fna
Chlamydia trachomatis L2b CV204	NC_020976.fna
Chlamydia trachomatis L2b Canada1	NC_020935.fna
Chlamydia trachomatis L2b Canada1	NC_020953.fna
Chlamydia trachomatis L2b UCH 1 proctitis	NC_010280.fna
Chlamydia trachomatis L2b UCH 2	NC_020931.fna
Chlamydia trachomatis L2b UCH 2	NC_020956.fna
Chlamydia trachomatis L2c	NC_015744.fna
Chlamydia trachomatis L3 404 LN	NC_020957.fna
Chlamydia trachomatis L3 404 LN	NC_020974.fna
Chlamydia trachomatis RC F 69	NC_021895.fna
Chlamydia trachomatis RC F s 342	NC_021890.fna
Chlamydia trachomatis RC F s 852	NC_021888.fna
Chlamydia trachomatis RC J 943	NC_021896.fna
Chlamydia trachomatis RC J 953	NC_021889.fna
Chlamydia trachomatis RC J 966	NC_021898.fna
Chlamydia trachomatis RC J 971	NC_021899.fna
Chlamydia trachomatis RC J s 122	NC_021891.fna
Chlamydia trachomatis RC L2 55	NC_021893.fna
Chlamydia trachomatis RC L2 s 3	NC_021897.fna
Chlamydia trachomatis RC L2 s 46	NC_021887.fna
Chlamydia trachomatis Sweden2	NC_017441.fna
Arthrobacter Rue61a	NC_009453.fna
Arthrobacter Rue61a	NC_018531.fna
Arthrobacter Rue61a	NC_018532.fna
multispecies	NC_021821.fna
multispecies	NC_021822.fna
multispecies	NC_021823.fna
multispecies	NC_021824.fna
multispecies	NC_021825.fna
multispecies	NC_021826.fna
multispecies	NC_021827.fna
multispecies	NC_021828.fna
multispecies	NC_021834.fna
multispecies	NC_021837.fna
multispecies	NC_021838.fna
multispecies	NC_021839.fna
multispecies	NC_021840.fna
multispecies	NC_021847.fna
multispecies	NC_021848.fna
multispecies	NC_022045.fna
multispecies	NC_022046.fna
multispecies	NC_022047.fna
multispecies	NC_022051.fna
Chlamydia trachomatis	NC_020964.fna
Chlamydia trachomatis	NC_020988.fna
Chlamydia trachomatis	NC_020940.fna
Chlamydia trachomatis	NC_020989.fna
Chlamydophila abortus S26 3	NC_004552.fna
Chlamydophila caviae GPIC	NC_003361.fna
Chlamydophila caviae GPIC	NC_004720.fna
Chlamydophila felis Fe C 56	NC_007899.fna
Chlamydophila felis Fe C 56	NC_007900.fna
Chlamydophila pecorum E58	NC_015408.fna
Chlamydophila pneumoniae AR39	NC_002180.fna
Chlamydophila pneumoniae CWL029	NC_000922.fna
Chlamydophila pneumoniae J138	NC_002491.fna
Chlamydophila pneumoniae LPCoLN	NC_017285.fna
Chlamydophila pneumoniae LPCoLN	NC_017286.fna
Chlamydophila pneumoniae TW 183	NC_005043.fna
Chlamydophila psittaci 01DC11	NC_017289.fna
Chlamydophila psittaci 02DC15	NC_017292.fna
Chlamydophila psittaci 08DC60	NC_017290.fna
Chlamydophila psittaci 6BC	NC_017287.fna
Chlamydophila psittaci 6BC	NC_017288.fna
Chlamydophila psittaci 6BC	NC_015217.fna
Chlamydophila psittaci 6BC	NC_015470.fna
Chlamydophila psittaci C19 98	NC_017291.fna
Chlamydia psittaci NJ1	NC_018626.fna
Chlamydia psittaci NJ1	NC_018637.fna
Chamaesiphon minutus PCC 6605	NC_019697.fna
Chamaesiphon minutus PCC 6605	NC_019698.fna
Chamaesiphon minutus PCC 6605	NC_020053.fna
Chlorobaculum parvum NCIB 8327	NC_011027.fna
Chlorobium chlorochromatii CaD3	NC_007514.fna
Chlorobium limicola DSM 245	NC_010803.fna
Chlorobium luteolum DSM 273	NC_007512.fna
Chlorobium phaeobacteroides BS1	NC_010831.fna
Chlorobium phaeobacteroides DSM 266	NC_008639.fna
Chlorobium phaeovibrioides DSM 265	NC_009337.fna
Chlorobium tepidum TLS	NC_002932.fna
Chloroflexus Y 400 fl	NC_012032.fna
Chloroflexus aggregans DSM 9485	NC_011831.fna
Chloroflexus aurantiacus J 10 fl	NC_010175.fna
Chloroherpeton thalassium ATCC 35110	NC_011026.fna
Chromobacterium violaceum ATCC 12472	NC_005085.fna
Chromohalobacter salexigens DSM 3043	NC_007963.fna
Chroococcidiopsis thermalis PCC 7203	NC_019695.fna
Chroococcidiopsis thermalis PCC 7203	NC_019696.fna
Chroococcidiopsis thermalis PCC 7203	NC_019699.fna
Chthonomonas calidirosea T49	NC_021487.fna
Citrobacter koseri ATCC BAA 895	NC_009792.fna
Citrobacter koseri ATCC BAA 895	NC_009793.fna
Citrobacter koseri ATCC BAA 895	NC_009794.fna
Citrobacter rodentium ICC168	NC_013716.fna
Citrobacter rodentium ICC168	NC_013717.fna
Citrobacter rodentium ICC168	NC_013718.fna
Citrobacter rodentium ICC168	NC_013719.fna
Clavibacter michiganensis NCPPB 382	NC_009478.fna
Clavibacter michiganensis NCPPB 382	NC_009479.fna
Clavibacter michiganensis NCPPB 382	NC_009480.fna
Clavibacter michiganensis nebraskensis NCPPB 2581	NC_020891.fna
Clavibacter michiganensis sepedonicus	NC_010399.fna
Clavibacter michiganensis sepedonicus	NC_010407.fna
Clavibacter michiganensis sepedonicus	NC_010408.fna
Clostridiales genomosp BVAB3 UPII9 5	NC_013895.fna
Clostridium BNL1100	NC_016791.fna
Clostridium SY8519	NC_015737.fna
Clostridium acetobutylicum ATCC 824	NC_001988.fna
Clostridium acetobutylicum ATCC 824	NC_003030.fna
Clostridium acetobutylicum DSM 1731	NC_015686.fna
Clostridium acetobutylicum DSM 1731	NC_015687.fna
Clostridium acetobutylicum DSM 1731	NC_015688.fna
Clostridium acetobutylicum EA 2018	NC_017295.fna
Clostridium acetobutylicum EA 2018	NC_017296.fna
Clostridium acidurici 9a	NC_018657.fna
Clostridium acidurici 9a	NC_018664.fna
Clostridium autoethanogenum DSM 10061	NC_022592.fna
Clostridium beijerinckii NCIMB 8052	NC_009617.fna
Clostridium botulinum A2 Kyoto	NC_012563.fna
Clostridium botulinum A3 Loch Maree	NC_010418.fna
Clostridium botulinum A3 Loch Maree	NC_010520.fna
Clostridium botulinum A ATCC 19397	NC_009697.fna
Clostridium novyi NT	NC_008593.fna
Clostridium botulinum A ATCC 3502	NC_009495.fna
Clostridium botulinum A ATCC 3502	NC_009496.fna
Clostridium botulinum A Hall	NC_009698.fna
Clostridium botulinum B1 Okra	NC_010379.fna
Clostridium botulinum B1 Okra	NC_010516.fna
Clostridium botulinum BKT015925	NC_015417.fna
Clostridium botulinum BKT015925	NC_015418.fna
Clostridium botulinum BKT015925	NC_015419.fna
Clostridium botulinum BKT015925	NC_015425.fna
Clostridium botulinum BKT015925	NC_015426.fna
Clostridium botulinum BKT015925	NC_015427.fna
Clostridium botulinum B Eklund 17B	NC_010674.fna
Clostridium botulinum B Eklund 17B	NC_010680.fna
Clostridium botulinum Ba4 657	NC_012654.fna
Clostridium botulinum Ba4 657	NC_012657.fna
Clostridium botulinum Ba4 657	NC_012658.fna
Clostridium botulinum E3 Alaska E43	NC_010723.fna
Clostridium botulinum F 230613	NC_017297.fna
Clostridium botulinum F 230613	NC_017298.fna
Clostridium botulinum F Langeland	NC_009699.fna
Clostridium botulinum F Langeland	NC_009700.fna
Clostridium botulinum H04402 065	NC_017299.fna
Clostridium cellulolyticum H10	NC_011898.fna
Clostridium cellulovorans 743B	NC_014393.fna
Clostridium clariflavum DSM 19732	NC_016627.fna
Clostridium difficile 630	NC_008226.fna
Clostridium difficile 630	NC_009089.fna
Clostridium difficile CD196	NC_013315.fna
Clostridium difficile M120	NC_017174.fna
Clostridium difficile M68	NC_017175.fna
Clostridium kluyveri DSM 555	NC_009466.fna
Clostridium kluyveri DSM 555	NC_009706.fna
Clostridium kluyveri NBRC 12016	NC_011836.fna
Clostridium kluyveri NBRC 12016	NC_011837.fna
Clostridium lentocellum DSM 5427	NC_015275.fna
Clostridium ljungdahlii DSM 13528	NC_014328.fna
Clostridium pasteurianum BC1	NC_021182.fna
Clostridium pasteurianum BC1	NC_021183.fna
Clostridium perfringens 13	NC_003042.fna
Clostridium perfringens 13	NC_003366.fna
Clostridium perfringens ATCC 13124	NC_008261.fna
Clostridium phytofermentans ISDg	NC_010001.fna
Clostridium saccharobutylicum DSM 13864	NC_022571.fna
Clostridium saccharolyticum WM1	NC_014376.fna
Chlamydia trachomatis A 7249	NC_020944.fna
Chlamydia trachomatis A 7249	NC_020979.fna
Clostridium stercorarium DSM 8532	NC_020134.fna
Clostridium stercorarium DSM 8532	NC_020887.fna
Clostridium tetani 12124569	NC_022777.fna
Clostridium tetani 12124569	NC_022778.fna
Clostridium tetani E88	NC_004557.fna
Clostridium tetani E88	NC_004565.fna
Clostridium thermocellum ATCC 27405	NC_009012.fna
Clostridium thermocellum DSM 1313	NC_017304.fna
Collimonas fungivorans Ter331	NC_015856.fna
Colwellia psychrerythraea 34H	NC_003910.fna
Comamonadaceae bacterium CR	NC_022576.fna
Comamonas testosteroni CNB 2	NC_010935.fna
Comamonas testosteroni CNB 2	NC_013446.fna
Conexibacter woesei DSM 14684	NC_013739.fna
Coprothermobacter proteolyticus DSM 5265	NC_011295.fna
Coraliomargarita akajimensis DSM 45221	NC_014008.fna
Corallococcus coralloides DSM 2259	NC_017030.fna
Coriobacterium glomerans PW2	NC_015389.fna
Corynebacterium argentoratense DSM 44202	NC_022198.fna
Corynebacterium aurimucosum ATCC 700975	NC_010813.fna
Corynebacterium aurimucosum ATCC 700975	NC_012590.fna
Corynebacterium callunae DSM 20147	NC_020506.fna
Corynebacterium callunae DSM 20147	NC_020523.fna
Corynebacterium callunae DSM 20147	NC_020553.fna
Corynebacterium diphtheriae 241	NC_016782.fna
Corynebacterium diphtheriae 31A	NC_016799.fna
Corynebacterium diphtheriae BH8	NC_016800.fna
Corynebacterium diphtheriae C7 beta	NC_016801.fna
Corynebacterium diphtheriae CDCE 8392	NC_016785.fna
Corynebacterium diphtheriae HC01	NC_016786.fna
Corynebacterium diphtheriae HC02	NC_016802.fna
Corynebacterium diphtheriae HC03	NC_016787.fna
Corynebacterium diphtheriae HC04	NC_016788.fna
Corynebacterium diphtheriae INCA 402	NC_016783.fna
Corynebacterium diphtheriae NCTC 13129	NC_002935.fna
Corynebacterium diphtheriae PW8	NC_016789.fna
Corynebacterium diphtheriae VA01	NC_016790.fna
Corynebacterium efficiens YS 314	NC_004319.fna
Corynebacterium efficiens YS 314	NC_004320.fna
Corynebacterium efficiens YS 314	NC_004369.fna
Corynebacterium glutamicum ATCC 13032	NC_020519.fna
Corynebacterium glutamicum ATCC 13032	NC_003450.fna
Corynebacterium glutamicum ATCC 13032	NC_006958.fna
Corynebacterium glutamicum MB001	NC_022040.fna
Corynebacterium glutamicum R	NC_009342.fna
Corynebacterium glutamicum R	NC_009343.fna
Corynebacterium glutamicum SCgG1	NC_021351.fna
Corynebacterium glutamicum SCgG2	NC_021352.fna
Corynebacterium halotolerans YIM 70093 DSM 44683	NC_020302.fna
Corynebacterium halotolerans YIM 70093 DSM 44683	NC_020303.fna
Corynebacterium jeikeium K411	NC_003080.fna
Corynebacterium jeikeium K411	NC_007164.fna
Corynebacterium kroppenstedtii DSM 44385	NC_012704.fna
Corynebacterium maris DSM 45190	NC_021915.fna
Corynebacterium maris DSM 45190	NC_021920.fna
Corynebacterium pseudotuberculosis 1002	NC_017300.fna
Corynebacterium pseudotuberculosis 258	NC_017945.fna
Corynebacterium pseudotuberculosis 1 06 A	NC_017308.fna
Corynebacterium pseudotuberculosis 267	NC_017462.fna
Corynebacterium pseudotuberculosis 316	NC_016932.fna
Corynebacterium pseudotuberculosis 31	NC_017730.fna
Corynebacterium pseudotuberculosis 3 99 5	NC_016781.fna
Corynebacterium pseudotuberculosis 42 02 A	NC_017306.fna
Corynebacterium pseudotuberculosis C231	NC_017301.fna
Corynebacterium pseudotuberculosis CIP 52 97	NC_017307.fna
Corynebacterium pseudotuberculosis Cp162	NC_018019.fna
Corynebacterium pseudotuberculosis FRC41	NC_014329.fna
Corynebacterium pseudotuberculosis I19	NC_017303.fna
Corynebacterium pseudotuberculosis P54B96	NC_017031.fna
Corynebacterium pseudotuberculosis PAT10	NC_017305.fna
Corynebacterium resistens DSM 45100	NC_015673.fna
Corynebacterium terpenotabidum Y 11	NC_021663.fna
Corynebacterium ulcerans 0102	NC_018101.fna
Corynebacterium ulcerans 809	NC_017317.fna
Corynebacterium ulcerans BR AD22	NC_015683.fna
Corynebacterium urealyticum DSM 7109	NC_010545.fna
Corynebacterium urealyticum DSM 7111	NC_020230.fna
Corynebacterium variabile DSM 44702	NC_015859.fna
Coxiella burnetii CbuG Q212	NC_011527.fna
Coxiella burnetii CbuK Q154	NC_011526.fna
Coxiella burnetii CbuK Q154	NC_011528.fna
Coxiella burnetii Dugway 5J108 111	NC_009726.fna
Coxiella burnetii Dugway 5J108 111	NC_009727.fna
Coxiella burnetii RSA 331	NC_010115.fna
Coxiella burnetii RSA 331	NC_010117.fna
Coxiella burnetii RSA 493	NC_002971.fna
Coxiella burnetii RSA 493	NC_004704.fna
Crinalium epipsammum PCC 9333	NC_019733.fna
Crinalium epipsammum PCC 9333	NC_019734.fna
Crinalium epipsammum PCC 9333	NC_019735.fna
Crinalium epipsammum PCC 9333	NC_019736.fna
Crinalium epipsammum PCC 9333	NC_019737.fna
Crinalium epipsammum PCC 9333	NC_019753.fna
Crinalium epipsammum PCC 9333	NC_019754.fna
Crinalium epipsammum PCC 9333	NC_019755.fna
Crinalium epipsammum PCC 9333	NC_019756.fna
Croceibacter atlanticus HTCC2559	NC_014230.fna
Cronobacter sakazakii 45402	NC_023024.fna
Cronobacter sakazakii 45402	NC_023025.fna
Cronobacter sakazakii 45402	NC_023032.fna
Cronobacter sakazakii ATCC BAA 894	NC_009778.fna
Cronobacter sakazakii ATCC BAA 894	NC_009779.fna
Cronobacter sakazakii ATCC BAA 894	NC_009780.fna
Cronobacter sakazakii ES15	NC_017933.fna
Cronobacter sakazakii Sp291	NC_020260.fna
Cronobacter sakazakii Sp291	NC_020261.fna
Cronobacter sakazakii Sp291	NC_020262.fna
Cronobacter sakazakii Sp291	NC_020263.fna
Cronobacter turicensis z3032	NC_013282.fna
Cronobacter turicensis z3032	NC_013283.fna
Cronobacter turicensis z3032	NC_013284.fna
Cronobacter turicensis z3032	NC_013285.fna
Cryptobacterium curtum DSM 15641	NC_013170.fna
Cupriavidus metallidurans CH34	NC_007971.fna
Cupriavidus metallidurans CH34	NC_007972.fna
Cupriavidus metallidurans CH34	NC_007973.fna
Cupriavidus metallidurans CH34	NC_007974.fna
Cupriavidus necator N 1	NC_015723.fna
Cupriavidus necator N 1	NC_015724.fna
Cupriavidus necator N 1	NC_015726.fna
Cupriavidus necator N 1	NC_015727.fna
Cupriavidus taiwanensis LMG 19424	NC_010528.fna
Cupriavidus taiwanensis LMG 19424	NC_010529.fna
Cupriavidus taiwanensis LMG 19424	NC_010530.fna
Legionella pneumophila LPE509	NC_020521.fna
Legionella pneumophila LPE509	NC_020522.fna
Cyanobium gracile PCC 6307	NC_019675.fna
Cyanothece ATCC 51142	NC_010539.fna
Cyanothece ATCC 51142	NC_010541.fna
Cyanothece ATCC 51142	NC_010542.fna
Cyanothece ATCC 51142	NC_010543.fna
Cyanothece ATCC 51142	NC_010546.fna
Cyanothece ATCC 51142	NC_010547.fna
Cyanothece PCC 7424	NC_011729.fna
Cyanothece PCC 7424	NC_011730.fna
Cyanothece PCC 7424	NC_011732.fna
Cyanothece PCC 7424	NC_011733.fna
Cyanothece PCC 7424	NC_011734.fna
Cyanothece PCC 7424	NC_011737.fna
Cyanothece PCC 7424	NC_011738.fna
Cyanothece PCC 7425	NC_011880.fna
Cyanothece PCC 7425	NC_011882.fna
Cyanothece PCC 7425	NC_011884.fna
Cyanothece PCC 7425	NC_011885.fna
Cyanothece PCC 7822	NC_014501.fna
Cyanothece PCC 7822	NC_014502.fna
Cyanothece PCC 7822	NC_014503.fna
Cyanothece PCC 7822	NC_014504.fna
Cyanothece PCC 7822	NC_014533.fna
Cyanothece PCC 7822	NC_014534.fna
Cyanothece PCC 7822	NC_014535.fna
Cyanothece PCC 8801	NC_011721.fna
Cyanothece PCC 8801	NC_011723.fna
Cyanothece PCC 8801	NC_011726.fna
Cyanothece PCC 8801	NC_011727.fna
Cyanothece PCC 8802	NC_013160.fna
Cyanothece PCC 8802	NC_013161.fna
Cyanothece PCC 8802	NC_013163.fna
Cyanothece PCC 8802	NC_013167.fna
Cyanothece PCC 8802	NC_013168.fna
Cyclobacterium marinum DSM 745	NC_015914.fna
Cycloclasticus P1	NC_018697.fna
Cycloclasticus zancles 7 ME	NC_021917.fna
Cycloclasticus zancles 7 ME	NC_021918.fna
Cylindrospermum stagnale PCC 7417	NC_019744.fna
Cylindrospermum stagnale PCC 7417	NC_019757.fna
Cylindrospermum stagnale PCC 7417	NC_019758.fna
Cylindrospermum stagnale PCC 7417	NC_020050.fna
Cytophaga hutchinsonii ATCC 33406	NC_008255.fna
Dactylococcopsis salina PCC 8305	NC_019780.fna
Dechloromonas aromatica RCB	NC_007298.fna
Dechlorosoma suillum PS	NC_016616.fna
Deferribacter desulfuricans SSM1	NC_013939.fna
Deferribacter desulfuricans SSM1	NC_013940.fna
Dehalobacter 11DCA	NC_018866.fna
Dehalobacter CF	NC_018867.fna
Dehalococcoides BAV1	NC_009455.fna
Dehalococcoides CBDB1	NC_007356.fna
Dehalococcoides GT	NC_013890.fna
Dehalococcoides VS	NC_013552.fna
Dehalococcoides ethenogenes 195	NC_002936.fna
Dehalococcoides mccartyi BTF08	NC_020387.fna
Dehalococcoides mccartyi DCMB5	NC_020386.fna
Dehalococcoides mccartyi GY50	NC_022964.fna
Dehalogenimonas lykanthroporepellens BL DC 9	NC_014314.fna
Deinococcus deserti VCD115	NC_012526.fna
Deinococcus deserti VCD115	NC_012527.fna
Deinococcus deserti VCD115	NC_012528.fna
Deinococcus deserti VCD115	NC_012529.fna
Deinococcus geothermalis DSM 11300	NC_008010.fna
Deinococcus geothermalis DSM 11300	NC_008025.fna
Deinococcus geothermalis DSM 11300	NC_009939.fna
Deinococcus gobiensis I 0	NC_017771.fna
Deinococcus gobiensis I 0	NC_017790.fna
Deinococcus gobiensis I 0	NC_017791.fna
Deinococcus gobiensis I 0	NC_017792.fna
Deinococcus gobiensis I 0	NC_017793.fna
Deinococcus gobiensis I 0	NC_017805.fna
Deinococcus gobiensis I 0	NC_017806.fna
Deinococcus maricopensis DSM 21211	NC_014958.fna
Deinococcus peraridilitoris DSM 19664	NC_019789.fna
Deinococcus peraridilitoris DSM 19664	NC_019790.fna
Deinococcus peraridilitoris DSM 19664	NC_019793.fna
Deinococcus proteolyticus MRP	NC_015161.fna
Deinococcus proteolyticus MRP	NC_015162.fna
Deinococcus proteolyticus MRP	NC_015163.fna
Deinococcus proteolyticus MRP	NC_015169.fna
Deinococcus proteolyticus MRP	NC_015170.fna
Deinococcus radiodurans R1	NC_000958.fna
Deinococcus radiodurans R1	NC_000959.fna
Deinococcus radiodurans R1	NC_001263.fna
Deinococcus radiodurans R1	NC_001264.fna
Delftia Cs1 4	NC_015563.fna
Delftia acidovorans SPH 1	NC_010002.fna
Denitrovibrio acetiphilus DSM 12809	NC_013943.fna
Desulfarculus baarsii DSM 2075	NC_014365.fna
Desulfatibacillum alkenivorans AK 01	NC_011768.fna
Dickeya dadantii 3937	NC_014500.fna
Desulfitobacterium dehalogenans ATCC 51507	NC_018017.fna
Desulfitobacterium dichloroeliminans LMG P 21439	NC_019903.fna
Desulfitobacterium hafniense DCB 2	NC_011830.fna
Desulfitobacterium hafniense Y51	NC_007907.fna
Desulfobacca acetoxidans DSM 11109	NC_015388.fna
Desulfobacterium autotrophicum HRM2	NC_012108.fna
Desulfobacterium autotrophicum HRM2	NC_012109.fna
Desulfobacula toluolica Tol2	NC_018645.fna
Desulfobulbus propionicus DSM 2032	NC_014972.fna
Desulfocapsa sulfexigens DSM 10523	NC_020304.fna
Desulfocapsa sulfexigens DSM 10523	NC_020305.fna
Desulfococcus oleovorans Hxd3	NC_009943.fna
Desulfohalobium retbaense DSM 5692	NC_013223.fna
Desulfohalobium retbaense DSM 5692	NC_013224.fna
Desulfomicrobium baculatum DSM 4028	NC_013173.fna
Desulfomonile tiedjei DSM 6799	NC_018025.fna
Desulfomonile tiedjei DSM 6799	NC_018026.fna
Desulfosporosinus acidiphilus SJ4	NC_018066.fna
Desulfosporosinus acidiphilus SJ4	NC_018067.fna
Desulfosporosinus acidiphilus SJ4	NC_018068.fna
Desulfosporosinus meridiei DSM 13257	NC_018515.fna
Desulfosporosinus orientis DSM 765	NC_016584.fna
Desulfotalea psychrophila LSv54	NC_006138.fna
Desulfotalea psychrophila LSv54	NC_006139.fna
Desulfotalea psychrophila LSv54	NC_006140.fna
Desulfotomaculum acetoxidans DSM 771	NC_013216.fna
Desulfotomaculum carboxydivorans CO 1 SRB	NC_015565.fna
Desulfotomaculum gibsoniae DSM 7213	NC_021184.fna
Desulfotomaculum reducens MI 1	NC_009253.fna
Desulfotomaculum ruminis DSM 2154	NC_015589.fna
Desulfovibrio aespoeensis Aspo 2	NC_014844.fna
Desulfovibrio africanus Walvis Bay	NC_016629.fna
Desulfovibrio alaskensis G20	NC_007519.fna
Desulfovibrio desulfuricans ATCC 27774	NC_011883.fna
Desulfovibrio desulfuricans ND132	NC_016803.fna
Desulfovibrio gigas DSM 1382	NC_022436.fna
Desulfovibrio gigas DSM 1382	NC_022444.fna
Desulfovibrio hydrothermalis AM13 DSM 14728	NC_019953.fna
Desulfovibrio hydrothermalis AM13 DSM 14728	NC_020055.fna
Desulfovibrio magneticus RS 1	NC_012795.fna
Desulfovibrio magneticus RS 1	NC_012796.fna
Desulfovibrio magneticus RS 1	NC_012797.fna
Desulfovibrio piezophilus C1TLV30	NC_020409.fna
Desulfovibrio salexigens DSM 2638	NC_012881.fna
Desulfovibrio vulgaris DP4	NC_008741.fna
Desulfovibrio vulgaris DP4	NC_008751.fna
Desulfovibrio vulgaris Hildenborough	NC_002937.fna
Desulfovibrio vulgaris Hildenborough	NC_005863.fna
Desulfovibrio vulgaris RCH1	NC_017310.fna
Desulfovibrio vulgaris RCH1	NC_017311.fna
Desulfovibrio vulgaris Miyazaki F	NC_011769.fna
Desulfurispirillum indicum S5	NC_014836.fna
Desulfurivibrio alkaliphilus AHT2	NC_014216.fna
Desulfurobacterium thermolithotrophum DSM 11699	NC_015185.fna
Desulfurococcus fermentans DSM 16532	NC_018001.fna
Desulfurococcus kamchatkensis 1221n	NC_011766.fna
Desulfurococcus mucosus DSM 2162	NC_014961.fna
Dichelobacter nodosus VCS1703A	NC_009446.fna
Dickeya dadantii Ech586	NC_013592.fna
Dictyoglomus thermophilum H 6 12	NC_011297.fna
Dictyoglomus turgidum DSM 6724	NC_011661.fna
Dinoroseobacter shibae DFL 12	NC_009952.fna
Dinoroseobacter shibae DFL 12	NC_009955.fna
Dinoroseobacter shibae DFL 12	NC_009956.fna
Dinoroseobacter shibae DFL 12	NC_009957.fna
Dinoroseobacter shibae DFL 12	NC_009958.fna
Dinoroseobacter shibae DFL 12	NC_009959.fna
Dyadobacter fermentans DSM 18053	NC_013037.fna
Echinicola vietnamensis DSM 17526	NC_019904.fna
Ectothiorhodospiraceae bacterium M19 40	NC_021291.fna
Edwardsiella ictaluri 93 146	NC_012779.fna
Edwardsiella tarda C07 087	NC_020796.fna
Edwardsiella tarda EIB202	NC_013508.fna
Edwardsiella tarda EIB202	NC_013509.fna
Edwardsiella tarda FL6 60	NC_017309.fna
Edwardsiella tarda FL6 60	NC_017318.fna
Eggerthella YY7918	NC_015738.fna
Eggerthella lenta DSM 2243	NC_013204.fna
Ehrlichia canis Jake	NC_007354.fna
Ehrlichia chaffeensis Arkansas	NC_007799.fna
Ehrlichia muris AS145	NC_023063.fna
Ehrlichia ruminantium Gardel	NC_006831.fna
Ehrlichia ruminantium Welgevonden	NC_005295.fna
Ehrlichia ruminantium Welgevonden	NC_006832.fna
Elusimicrobium minutum Pei191	NC_010644.fna
Enterobacter 638	NC_009425.fna
Enterobacter 638	NC_009436.fna
Enterobacter R4 368	NC_021492.fna
Enterobacter R4 368	NC_021500.fna
Enterobacter aerogenes EA1509E	NC_020180.fna
Enterobacter aerogenes EA1509E	NC_020181.fna
Enterobacter aerogenes EA1509E	NC_020182.fna
Enterobacter aerogenes KCTC 2190	NC_015663.fna
Enterobacter asburiae LF7a	NC_015963.fna
Enterobacter asburiae LF7a	NC_015968.fna
Enterobacter asburiae LF7a	NC_015969.fna
Enterobacter cloacae ATCC 13047	NC_014107.fna
Enterobacter cloacae ATCC 13047	NC_014108.fna
Enterobacter cloacae ATCC 13047	NC_014121.fna
Enterobacter cloacae ENHKU01	NC_018405.fna
Enterobacter cloacae EcWSU1	NC_016514.fna
Enterobacter cloacae EcWSU1	NC_016515.fna
Enterobacter cloacae SCF1	NC_014618.fna
Enterobacter cloacae dissolvens SDM	NC_018079.fna
Enterobacteriaceae bacterium FGI 57	NC_020063.fna
Enterococcus faecium DO	NC_017960.fna
Enterococcus faecium DO	NC_017961.fna
Enterococcus faecium DO	NC_017962.fna
Enterococcus faecium DO	NC_017963.fna
Enterococcus casseliflavus EC20	NC_020995.fna
Enterococcus faecalis D32	NC_018221.fna
Enterococcus faecalis D32	NC_018222.fna
Enterococcus faecalis D32	NC_018223.fna
Enterococcus faecalis OG1RF	NC_017316.fna
Enterococcus faecalis Symbioflor 1	NC_019770.fna
Enterococcus faecalis V583	NC_004668.fna
Enterococcus faecalis V583	NC_004669.fna
Enterococcus faecalis V583	NC_004670.fna
Enterococcus faecalis V583	NC_004671.fna
Enterococcus faecium Aus0004	NC_017022.fna
Enterococcus faecium Aus0004	NC_017023.fna
Enterococcus faecium Aus0004	NC_017024.fna
Enterococcus faecium Aus0004	NC_017032.fna
Enterococcus faecium Aus0085	NC_021987.fna
Enterococcus faecium Aus0085	NC_021988.fna
Enterococcus faecium Aus0085	NC_021989.fna
Enterococcus faecium Aus0085	NC_021990.fna
Enterococcus faecium Aus0085	NC_021994.fna
Enterococcus faecium Aus0085	NC_021995.fna
Enterococcus faecium Aus0085	NC_021996.fna
Enterococcus faecium NRRL B 2354	NC_020207.fna
Enterococcus faecium NRRL B 2354	NC_020208.fna
Enterococcus hirae ATCC 9790	NC_015845.fna
Enterococcus hirae ATCC 9790	NC_018081.fna
Enterococcus mundtii QU 25	NC_022878.fna
Enterococcus mundtii QU 25	NC_022879.fna
Enterococcus mundtii QU 25	NC_022880.fna
Enterococcus mundtii QU 25	NC_022881.fna
Enterococcus mundtii QU 25	NC_022883.fna
Enterococcus mundtii QU 25	NC_022884.fna
Erwinia Ejp617	NC_017442.fna
Erwinia Ejp617	NC_017443.fna
Erwinia Ejp617	NC_017444.fna
Erwinia Ejp617	NC_017445.fna
Erwinia Ejp617	NC_017446.fna
Erwinia Ejp617	NC_017447.fna
Erwinia amylovora ATCC 49946	NC_013971.fna
Erwinia amylovora ATCC 49946	NC_013972.fna
Erwinia amylovora ATCC 49946	NC_013973.fna
Erwinia amylovora CFBP1430	NC_013957.fna
Erwinia amylovora CFBP1430	NC_013961.fna
Erwinia billingiae Eb661	NC_014304.fna
Erwinia billingiae Eb661	NC_014305.fna
Erwinia billingiae Eb661	NC_014306.fna
Erwinia pyrifoliae DSM 12163	NC_017388.fna
Erwinia pyrifoliae DSM 12163	NC_017389.fna
Erwinia pyrifoliae DSM 12163	NC_017390.fna
Erwinia pyrifoliae DSM 12163	NC_017391.fna
Erwinia pyrifoliae DSM 12163	NC_017392.fna
Erwinia pyrifoliae Ep1 96	NC_012214.fna
Erwinia pyrifoliae Ep1 96	NC_013263.fna
Erwinia pyrifoliae Ep1 96	NC_013264.fna
Erwinia pyrifoliae Ep1 96	NC_013265.fna
Erwinia pyrifoliae Ep1 96	NC_013954.fna
Erwinia tasmaniensis Et1 99	NC_010693.fna
Erwinia tasmaniensis Et1 99	NC_010694.fna
Erwinia tasmaniensis Et1 99	NC_010695.fna
Erwinia tasmaniensis Et1 99	NC_010696.fna
Erwinia tasmaniensis Et1 99	NC_010697.fna
Erwinia tasmaniensis Et1 99	NC_010699.fna
Erysipelothrix rhusiopathiae Fujisawa	NC_015601.fna
Erysipelothrix rhusiopathiae SY1027	NC_021354.fna
Erythrobacter litoralis HTCC2594	NC_007722.fna
Escherichia blattae DSM 4481	NC_017910.fna
Escherichia coli 042	NC_017626.fna
Escherichia coli 042	NC_017627.fna
Escherichia coli 536	NC_008253.fna
Escherichia coli 55989	NC_011748.fna
Escherichia coli ABU 83972	NC_017629.fna
Escherichia coli ABU 83972	NC_017631.fna
Escherichia coli APEC O1	NC_008563.fna
Escherichia coli APEC O1	NC_009837.fna
Escherichia coli APEC O1	NC_009838.fna
Escherichia coli APEC O78	NC_020163.fna
Escherichia coli ATCC 8739	NC_010468.fna
Escherichia coli BL21 DE3	NC_012971.fna
Escherichia coli BL21 DE3	NC_012892.fna
Escherichia coli BW2952	NC_012759.fna
Escherichia coli B REL606	NC_012967.fna
Escherichia coli CFT073	NC_004431.fna
Escherichia coli DH1	NC_017625.fna
Escherichia coli DH1	NC_017638.fna
Escherichia coli E24377A	NC_009786.fna
Escherichia coli E24377A	NC_009787.fna
Escherichia coli E24377A	NC_009788.fna
Escherichia coli E24377A	NC_009789.fna
Escherichia coli E24377A	NC_009790.fna
Escherichia coli E24377A	NC_009791.fna
Escherichia coli E24377A	NC_009801.fna
Escherichia coli ED1a	NC_011745.fna
Escherichia coli ETEC H10407	NC_017633.fna
Escherichia coli ETEC H10407	NC_017721.fna
Escherichia coli ETEC H10407	NC_017722.fna
Escherichia coli ETEC H10407	NC_017723.fna
Escherichia coli ETEC H10407	NC_017724.fna
Escherichia coli HS	NC_009800.fna
Escherichia coli IAI1	NC_011741.fna
Escherichia coli IAI39	NC_011750.fna
Escherichia coli IHE3034	NC_017628.fna
Escherichia coli JJ1886	NC_022648.fna
Escherichia coli JJ1886	NC_022649.fna
Escherichia coli JJ1886	NC_022650.fna
Escherichia coli JJ1886	NC_022651.fna
Escherichia coli JJ1886	NC_022661.fna
Escherichia coli JJ1886	NC_022662.fna
Escherichia coli KO11FL	NC_017660.fna
Escherichia coli KO11FL	NC_017661.fna
Escherichia coli KO11FL	NC_016902.fna
Escherichia coli KO11FL	NC_016903.fna
Escherichia coli KO11FL	NC_016904.fna
Escherichia coli K 12 substr DH10B	NC_010473.fna
Escherichia coli K 12 substr MDS42	NC_020518.fna
Escherichia coli K 12 substr MG1655	NC_000913.fna
Escherichia coli K 12 substr W3110	NC_007779.fna
Escherichia coli LF82	NC_011993.fna
Escherichia coli LY180	NC_022364.fna
Escherichia coli O103 H2 12009	NC_013353.fna
Escherichia coli O103 H2 12009	NC_013354.fna
Escherichia coli O104 H4 2009EL 2050	NC_018650.fna
Escherichia coli O104 H4 2009EL 2050	NC_018651.fna
Escherichia coli O104 H4 2009EL 2050	NC_018652.fna
Escherichia coli O104 H4 2009EL 2050	NC_018654.fna
Escherichia coli O104 H4 2009EL 2071	NC_018661.fna
Escherichia coli O104 H4 2009EL 2071	NC_018662.fna
Escherichia coli O104 H4 2009EL 2071	NC_018663.fna
Escherichia coli O104 H4 2011C 3493	NC_018658.fna
Escherichia coli O104 H4 2011C 3493	NC_018659.fna
Escherichia coli O104 H4 2011C 3493	NC_018660.fna
Escherichia coli O104 H4 2011C 3493	NC_018666.fna
Escherichia coli O111 H 11128	NC_013364.fna
Escherichia coli O111 H 11128	NC_013365.fna
Escherichia coli O111 H 11128	NC_013366.fna
Escherichia coli O111 H 11128	NC_013367.fna
Escherichia coli O111 H 11128	NC_013368.fna
Escherichia coli O111 H 11128	NC_013370.fna
Escherichia coli O127 H6 E2348 69	NC_011601.fna
Escherichia coli O127 H6 E2348 69	NC_011602.fna
Escherichia coli O127 H6 E2348 69	NC_011603.fna
Escherichia coli O157 H7 EC4115	NC_011350.fna
Escherichia coli O157 H7 EC4115	NC_011351.fna
Escherichia coli O157 H7 EC4115	NC_011353.fna
Escherichia coli O157 H7 EDL933	NC_002655.fna
Escherichia coli O157 H7 EDL933	NC_007414.fna
[truncated: 14,552 more rows]
